# Supplementary material for: Genetic diversity and demography of Bufo japonicus and B. torrenticola (Amphibia: Anura: Bufonidae) influenced by the Quaternary climate
Source: PeerJ. 2022 Jun 8;10:e13452. doi: 10.7717/peerj.13452 (PMC9188313; doi:10.7717/peerj.13452)
Supplement: Supplemental Information 7 [file peerj-10-13452-s007.fasta]

>LC581513
atggcccccgtacttcgcaaaacccatccactagtaaaaattattaataactcatttatt
gacctccccgcaccagttaacctctcatctctatggaactttgggtctctgctaggggtc
tgcctaattgcccagatcgttactggattatttctagcaatacactacaccgccgacaca
tctatggccttctcatccattgcccatatttgccgagacgtaaacaacggctgactgctt
cgcaaccttcatgcaaatggtgcctcatttttcttcatctgcatctacctccacatcgga
cgaggaatgtactatggctccttcctatttaaagaaacttggaatatcggtgtcattctc
ctatttctggtcatagccacagcattcgtaggctacgtcctcccatggggacaaatgtct
ttctgaggggcaactgtaatcacaaaccttctctctgccgccccctacattggaaccgaa
cttgttcaatgaatctgaggcggcttttcggtcgacaacgcaactctgacacggtttttc
acatttcacttcatcttaccatttgtcattgcaggcgcctctatactccaccttctattt
ttacatcagacaggatcctccaacccgacaggccttaaccccaacttcgacaagatcccc
ttccacgcctactactcctacaaagacctcttcggtttcgcaattatgcttgctctactt
gccctcttgtccaccttcgcccccaacctcctaggtgatccagacaactttacacccgcc
aatccactagtcaccccaccacacatcaagccagaatgatacttcttattcgcttacgcc
atccttcgctcaatcccgaacaaacttggtggggtcttagctcttttattctctattata
atcctattcctcatgccctttctccacacctccaaacaacgaacccttatattccggcct
ctggcaaaactcttcttttgaacactagtagccaacaccctcatcctgacctgaatcgga
ggtcaaccagtagaagacccattcgtcataattggccaactagcctctatc
//
>LC581514
atggcccccgtacttcgcaaaacccatccactagtaaaaattattaataactcatttatt
gacctccccgcaccagttaacctctcatctctatgaaactttgggtctctgctgggggtc
tgcctaattgcccagatcgttactggattatttctggcaatacactacaccgccgacaca
tctatggccttctcatccattgcccatatttgccgagacgtaaacaacggctgactactt
cgcaaccttcatgcaaatggtgcctcatttttcttcatctgcatctacctccacatcgga
cgaggaatgtactatggttccttcctatttaaagaaacttgaaatattggtgtcattctc
ctatttctggtcatagccacagcattcgtaggctacgtcctcccatgaggacaaatgtct
ttctgaggggcaactgtaatcacaaaccttctctctgccgccccctacattggaaccgaa
cttgttcaatgaatctgaggcggcttttcggtcgacaacgcaactctgacacggtttttc
acatttcacttcatcttaccatttatcattgcaggcgcctctatacttcaccttctattc
ttacatcagacgggatcctccaacccgacaggccttaaccccaacttcgacaagatcccc
ttccacgcctactactcctacaaagacctcttcggtttcgcaattatgcttgctctactt
gccctcttgtccaccttcgcccccaacctcctaggtgatccagacaactttacacccgct
aacccactagttaccccaccacacatcaagccagagtgatacttcttattcgcttacgcc
atccttcgctcaatcccgaacaaactgggtggggtcttagctcttttattctctattata
atcctattcctcatgccctttctccacacctccaaacaacgaacccttatattccggcct
ctggcaaaactcttcttttgaacactagtagccaacacccttatcctaacctgaatcgga
ggtcaaccagtagaagacccattcgtcataattggccaactagcctctatc
//
>LC581515
atggcccctgtacttcgtaaaacccatccactagtaaaaattatcaacaattcatttatt
gacctccctgcgccagttaacctctcgtcattatgaaactttggctctctgctaggggtc
tgcctaattgcccaaatcgttactgggttattcctagcaatacactacaccgccgacaca
tctatggccttctcatccgttgcccatatctgccgagatgtaaacaacggctgactgctc
cgcaatctccatgcaaatggtgcctcattcttcttcatctgcatctaccttcacatcggc
cgaggaatgtactatggctctttcctgttcaaggagacttgaaatattggtgttattctc
ctatttttagtcatagccacagcattcgtaggctatgttctcccatgggggcaaatatct
ttctgaggggcaaccgtaattacaaaccttctctccgccgccccctacattggaaccgaa
cttgttcaatgaatctgaggcggattttcagtagacaacgcaactctaacacggtttttc
acatttcactttatcctaccattcatcattgcaggcgcctctatacttcaccttctgttc
ttacatcaaacaggatcctccaacccaacaggtcttaaccccgacttcgacaagatcccc
ttccacgcctattactcctacaaggatcttttcggcttcgcagtcatgcttgccctgctt
gccctcctatccaccttcgcccccaacctcttaggtgacccagacaactttacaccagct
aacccattagttacccctccacacatcaaaccagagtgatactttttattcgcttacgcc
attcttcgctcaatcccaaacaaattgggcggggtcttagctcttttattctctatcata
atcctcttcctcatgcccttcctccacacctccaaacaacgaaccctcatgttccgaccc
ctagcaaaactctttttttgaacactcgtagccaacactctcatcctaacctgaatcggg
ggtcaaccagtagaagacccattcgttataattggtcaattagcctctatc
//
>LC581516
atggcccctgtacttcgcaaaacccatccactagtaaaaattatcaacaattcatttatt
gacctccctgcgccagtcaatctctcatcattgtgaaactttggctctctgctgggggtc
tgcctaattgcccaaatcattactgggctattcctagcaatgcactacaccgccgacaca
tctatagccttctcatccgttgcccatatctgccgagatgtgaacaacggctgactgctc
cgcaatcttcatgcaaatggcgcctcatttttcttcatctgcatctaccttcatatcgga
cgaggaatgtactatggctccttcctgttcaaagaaacttgaaatattggtgttattctt
ctattcttagttatagccacagcattcgtaggttatgttctcccgtgaggacaaatgtct
ttctgaggggcaaccgtaattacaaaccttctctccgccgccccttacattggaaccgaa
cttgttcaatggatctgaggcggattttcagtagacaacgcaactctgacacggtttttc
acatttcacttcatcttaccatttattattgcaggcgcctctatacttcaccttctgttc
ttacatcaaacagggtcctccaacccaacaggtcttaaccccaacttcgacaagatcccc
ttccacgcctattactcctacaaggatcttttcggattcgcaatcatgcttgccctgctt
gccctcctttccaccttcgcccccaacctcttaggtgacccagacaactttacgccagct
aaccccctagtcacccccccgcacattaagccagagtgatactttttatttgcctacgcc
attcttcgctcaatcccaaacaaactgggcggggtcttagctcttttattttctatcata
atcctcttcctcatgcccttcctccatacctccaaacagcgaaccctcatattccggccc
attgcaaaactcttcttttgaacactagtagccaacaccctcatcctaacctgaatcgga
ggtcaaccagtagaagacccattcgttataattggccaactagcctctatc
//
>LC581517
atggcccctgtacttcgcaaaacccatccactagtaaaaattatcaacaattcatttatt
gacctccctgcgccagtcaacctctcatcattgtgaaactttggctctctgctgggggtc
tgcctaatcgcccaaatcattactgggctattcctagcaatgcactacaccgccgacaca
tctatagccttctcatccgttgcccatatctgccgagatgtgaacaacggctgactgctc
cgcaatcttcatgcaaatggcgcctcatttttcttcatctgcatctatcttcatatcgga
cgaggaatgtactatggctccttcctgttcaaagagacttgaaatattggtgttattctt
ctattcttagttatagccacagcattcgtaggttatgttctcccgtgaggacaaatgtct
ttctgaggggcaaccgtaattacaaaccttctctccgccgccccttacattggaaccgaa
cttgttcaatggatctgaggcggattttcagtagacaacgcaactctgacacggtttttc
acatttcacttcatcttaccatttattattgcaggcgcctctatacttcaccttctgttc
ttacatcaaacagggtcctccaacccaacaggtcttaaccccaacttcgacaagatcccc
ttccacgcctattactcctacaaggatcttttcggattcgcaatcatgcttgccctgctt
gccctcctttccaccttcgcccccaacctcttaggtgacccagacaactttacgccagct
aaccccctagtcacccccccgcacattaagccagagtgatactttttatttgcctacgcc
attcttcgctcaatcccaaacaaactggggggggtcttagctcttttattttctatcgta
atcctcttcctcatgcccttcctccatacctccaaacaacgaaccctcatattccggccc
attgcaaaactcttcttttgaacactagtagccaacaccctcatcctaacctgaatcgga
ggtcaaccagtagaagacccattcgttataattggccaactagcctctatc
//
>LC581518
atggcccctgtacttcgtaaaacccatccactagtaaaaattatcaacaattcatttatt
gacctccctgcgccagttaacctctcgtcattatgaaactttggctctctgctaggggtc
tgcctaattgcccaaatcgttactgggttattcctagcaatacactacaccgccgacaca
tctatggccttctcatccgttgcccatatctgccgagatgtaaacaacggctgactgctc
cgcaatctccatgcaaatggtgcctcattcttcttcatctgcatctaccttcacatcggc
cgaggaatgtactatggctccttcctgttcaaggagacttgaaatattggtgttattctc
ctatttttagtcatagccacagcattcgtaggctatgttctcccatgggggcaaatatct
ttctgaggggcaaccgtaattacaaaccttctctccgccgccccctacattggaaccgaa
cttgttcaatgaatctgaggcggattttcagtagacaacgcaactctaacacggtttttc
acatttcactttatcctaccattcatcattgcaggcgcctctatacttcaccttctgttc
ttacatcaaacaggatcctccaacccaacaggtcttaaccccaacttcgacaagatcccc
ttccacgcctattactcctacaaggatcttttcggcttcgcagtcatgcttgccctgctt
gccctcctatccaccttcgcccccaacctcttaggtgacccagacaactttacgccagct
aacccattagttacccctccacacatcaaaccagagtgatactttttattcgcttacgcc
attcttcgctcaatcccaaacaaattgggcggggtcttagctcttttattctctatcata
atcctcttcctcatgcccttcctccacacctccaaacaacgaaccctcatgttccgaccc
ctagcaaaactctttttttgaacactcgtagccaacactctcatcctaacctgaattggg
ggtcaaccagtagaagacccattcgttataattggtcaattagcctctatc
//
>LC581519
atggcccctgtacttcgtaaaacccatccactagtaaaaattatcaacaattcatttatt
gacctccctgcgccagttaacctctcgtcattatgaaactttggctctctgctaggggtc
tgcctaattgcccaaatcgttactgggttattcctagcaatacactacaccgccgacaca
tctatggccttctcatccgttgcccatatctgccgagatgtaaacaacggctgactgctc
cgcaatctccatgcaaatggtgcctcatttttcttcatctgcatctaccttcacatcggc
cgaggaatgtactatggctctttcctgttcaaggagacttgaaatattggtgttattctc
ctatttttagtcatagccacagcattcgtaggctatgttctcccatgggggcaaatatct
ttctgaggggcaaccgtaattacaaaccttctctccgccgccccctacattggaaccgaa
cttgttcaatgaatctgaggcggattttcagtggacaacgcaactctaacacggtttttc
acatttcactttatcctaccattcatcattgcaggcgcctctatacttcaccttctgttc
ttacatcaaacaggatcctccaacccaacaggtcttaaccccaacttcgacaagatcccc
ttccacgcctattactcctacaaggatcttttcggcttcgcagtcatgcttgctctgctt
gccctcctatccaccttcgcccccaacctcttaggtgacccagacaactttacgccagcc
aacccattagttacccctccacacatcaaaccagagtgatactttttattcgcttacgcc
attcttcgctcaatcccaaacaaattgggcggggtcttagctcttttattctctatcata
atcctcttcctaatgcccttcctccacacctccaaacaacgaaccctcatgttccgaccc
ctggcaaaactctttttttgaacactcgtagccaacactctcatcctaacctgaatcggg
ggtcaaccagtagaagacccattcgttataattggtcaattagcctctatc
//
>LC581520
atggcccctgtacttcgtaaaacccatccactagtaaaaattatcaacaattcatttatt
gacctccctgcgccagttaacctctcgtcattatgaaactttggctctctgctaggggtc
tgcctaattgcccaaatcgttactgggttattcctagcaatacactacaccgccgacaca
tctatggccttctcatccgttgcccatatctgccgagatgtaaacaacggctgactgctc
cgcaatctccatgcaaatggtgcctcatttttcttcatctgcatctaccttcacatcggc
cgaggaatgtactatggctctttcctgttcaaggagacttgaaatattggtgttattctc
ctatttttagtcatagccacagcattcgtaggctatgttctcccatgggggcagatatct
ttctgaggggcaaccgtaattacaaaccttctctccgccgccccctacattggaaccgaa
cttgttcaatgaatctgaggcggattttcagtagacaacgcaactctaacacggtttttc
acatttcactttatcctaccattcatcattgcaggcgcctctatacttcaccttctgttc
ttacatcaaacgggatcctccaacccaacaggtcttaaccccaacttcgacaagatcccc
ttccacgcctattactcttacaaggatcttttcggcttcgcagtcatgcttgccctgctt
gccctcctatccaccttcgcccccaacctcttaggtgacccagacaactttacgccagcc
aacccattagttacccctccacacatcaaaccagagtgatactttttattcgcttacgcc
attcttcgctcaatcccaaacaaattgggcggggtcttagctcttttattctctatcata
atcctcttcctcatgcccttcctccacacctccaaacaacgaaccctcatgttccgaccc
ctagcaaaactctttttttgaacactcgtagccaacactctcatcctaacctgaatcggg
ggtcaaccagtagaagacccattcgttataattggtcaattagcctctatc
//
>LC581521
atggcccctgtacttcgcaaaacccatccactagtaaaaattatcaacaattcatttatt
gacctccccgcgccagttaacctctcatcattatgaaactttggctctctgctggggatc
tgcctaatcgcccaaatcgttactgggttattcctagcaatgcactacaccgccgacaca
tctatagccttctcatccgttgcccatatctgccgagacgtaaacaacggatgactgctc
cgcaaccttcatgcaaatggcgcctcatttttcttcatctgcatctatctccacatcgga
cgagggatgtactatggctccttcctgttcaaagagacttgaaatattggtgttattctc
ctattcttggtcatagccacagcattcgtgggctatgttctcccatgagggcaaatgtct
ttctgaggggcaaccgtaattacaaaccttctctccgccgccccctacattggaaccgag
cttgttcaatgaatctgaggcggattttcagtagacaacgcaactctgacacggtttttc
acatttcacttcatcctaccatttatcattgcaggcgcctctatactccaccttctgttc
ttacatcaaacaggatcctccaacccaacaggccttaatcctaacttcgacaaaatcccc
tttcacacctattactcctacaaggatcttttcggcttcgcaatcatacttgctttgctt
gccctcctatccaccttcgcccccaacctcctaggtgacccagacaactttacgccagct
aacccattagtcacccccccgcacatcaagccagagtggtactttctattcgcctacgcc
attcttcgctcaatcccaaacaaattgggcggggtcttagctcttttattctctatcata
atcctcttcctcatgcccttcctccacacctccaaacaacgaaccctcatgtttcggccc
attgcaaaactcttcttttgaacactagtagccaacaccctcatcctaacctgaatcgga
ggtcagccagtagaagaccctttcgtcataattggtcaattagcttctatc
//
>LC581522
atggcccccgtacttcgcaaaacccatccactagtaaaaattattaataactcatttatt
gacctccccgcaccagttaacctctcatctctatggaactttgggtctctgctaggggtc
tgcctaattgcccagatcattactggattatttctagcaatacactacaccgccgacaca
tctatggccttctcatccgttgcccatatttgccgagatgtaaacaacggctgactgctt
cgcaaccttcatgcaaatggtgcttcatttttcttcatctgcatctacctccacatcgga
cgaggaatgtactatggctccttcctattcaaagagacttgaaatatcggggttattctc
ctatttctggtcatagctacagcattcgtaggctacgtcctcccatggggacaaatatct
ttctgaggggcaaccgtaatcacaaaccttctctctgccgccccctacattggaaccgaa
cttgttcaatgaatctgaggcggcttttcggtcgacaacgcaactctaacacggtttttc
acatttcacttcatcttaccatttatcattgcaggcgcctctatacttcacctcctattc
ttacatcaaacaggatcctccaacccgacaggccttaaccccaacttcgacaagatcccc
ttccacgcctactactcctacaaagacctcttcggtttcgcaattatgcttgctctcctt
gccctcttgtccaccttcgcccccaacctcctgggtgatccagacaactttacacccgcc
aacccactagtcaccccaccacacatcaagccagagtgatacttcttattcgcttatgcc
atccttcgctcaattccaaacaaattgggcggagtcttagctcttttattctctattata
atcctattcctcatgcccttcctccacacctctaaacaacgaaccctcatgttccggcct
ttggcaaaactcttcttttgaacactagtagccaacaccctcattctaacctgaatcggg
ggtcaaccagtagaagacccactcgtcataattggccaactagcctctatc
//
>LC581523
atggcccccgtacttcgcaaaacccatccactagtaaaaattattaataactcatttatt
gacctccccgcaccagttaacctctcatctctatggaactttgggtctctgctaggggtc
tgcctaattgcccagatcattactggattatttctagcaatacactacaccgccgacaca
tctatggccttctcatccgttgcccatatttgccgagatgtaaacaacggctgactgctt
cgcaaccttcatgcaaatggtgcttcatttttcttcatctgcatctacctccacatcgga
cgaggaatgtactatggctccttcctattcaaagagacttgaaatatcggggttattctc
ctatttctggtcatagctacagcattcgtaggctacgtcctcccatgaggacaaatatct
ttctgaggggcaaccgtaatcacaaaccttctctctgccgccccctacattggaaccgaa
cttgttcaatgaatctgaggcggcttttcggtcgacaacgcaactctaacacggtttttc
acatttcacttcatcttaccatttatcattgcaggcgcctctatacttcacctcctattc
ttacatcaaacaggatcctccaacccgacaggccttaaccccaacttcgacaagatcccc
ttccacgcctactactcctacaaagacctcttcggtttcgcaattatgcttgctctcctt
gccctcttgtccaccttcgcccccaacctcctgggtgatccagacaactttacacccgcc
aacccactagtcaccccaccacacatcaagccagagtgatacttcttattcgcttatgcc
atccttcgctcaattccaaacaaattgggcggagtcttagctcttttattctctattata
atcctattcctcatgcccttcctccacacctctaaacaacgaaccctcatgttccggcct
ttggcaaaactcttcttttgaacactagtagccaacaccctcattctaacctgaatcggg
ggtcaaccagtagaagacccattcgtcataattggccaactagcctctatc
//
>LC581524
atggcccctgtacttcgtaaaacccatccactagtaaaaattatcaacaattcatttatt
gacctccctgcaccagttaacctctcgtcattatgaaactttggctctctgctaggggtc
tgcctaattgcccaaatcgttactgggttattcctagcaatacactacaccgccgacaca
tctatggccttctcatccgttgcccatatctgccgagatgtaaacaacggctgactgctc
cgcaatctccatgcaaatggtgcctcatttttcttcatctgcatctaccttcacatcggc
cgaggaatgtactatggctctttcctgttcaaggagacttgaaatattggtgttattctc
ctatttttagtcatagccacagcattcgtaggctatgttctcccatgggggcaaatatct
ttctgaggggcaaccgtaattacaaaccttctctccgccgccccctacattggaaccgaa
cttgttcaatgaatctgaggcggattttcagtagacaacgcaactctaacacggtttttc
acatttcactttatcctaccattcatcattgcaggcgcctctatacttcaccttctgttc
ttacatcaaacaggatcctctaaccctacaggtcttaaccccaacttcgacaagatcccc
ttccacgcctattactcctacaaggatcttttcggcttcgcagtcatgcttgccctgctt
gccctcctatccaccttcgcccccaacctcttaggtgacccagacaactttacgccggcc
aacccattagttacccccccacacatcaaaccagagtgatactttttattcgcttacgcc
attcttcgctcaatcccaaacaaattgggtggggtcttagctcttttattctctatcata
atcctcttcctcatgcccttcctccacacctccaaacaacgaaccctcatgttccgaccc
ctagcaaaactctttttttgaacactcgtagccaacactctcatcctaacctgaatcggg
ggtcaaccagtagaagacccattcgttataattggtcaattagcctctatc
//
>LC581525
atggcccccgtacttcgcaaaacccatccactagtaaaaattattaataactcatttatt
gacctccccgcaccagttaacctctcatctctatggaactttgggtctctgctaggggtc
tgcctaattgcccagatcgttactggattatttctagcaatacactacaccgccgacaca
tctatggccttctcatccgttgcccatatttgccgagatgtaaacaacggctgactgctt
cgcaaccttcatgcaaatggtgcttcatttttcttcatctgcatctacctccacatcgga
cgaggaatgtactatggctccttcctattcaaagagacttgaaatatcggggttattctc
ctatttctggtcatagccacagcattcgtaggctacgtcctcccatggggacaaatgtct
ttctgaggggcaaccgtaatcacaaaccttctctctgccgccccctacattggaaccgaa
cttgttcaatgaatctgaggcggcttttcggtcgacaacgcaactctaacacggtttttc
acatttcacttcatcttaccatttatcattgcaggcgcctctatacttcacctcctattc
ttacatcaaacaggatcctccaacccgacaggccttaaccccaacttcgacaagatcccc
ttccacgcctactactcctacaaagacctcttcggtttcgcaattatgcttgctctcctt
gccctcttgtccaccttcgcccccaacctcctgggtgatccagacaactttacacccgcc
aacccactagtcaccccaccacacatcaagccagagtgatacttcttattcgcttatgcc
atccttcgctcaattccaaacaaactgggcggagtcttagctcttttattctctattata
atcctattcctcatgcccttcctccacacctctaaacaacgaaccctcatgttccggcct
ttggcaaaactcttcttttgaacactagtagccaacaccctcattctaacctgaatcggg
ggtcaaccagtagaagacccattcgtcataattggccaactagcctctatc
//
>LC581526
atggcccccgtacttcgcaaaacccatccactagtaaaaattattaataactcatttatt
gacctccccgcaccagttaacctctcatctctatggaactttgggtctctgctaggggtc
tgcctaattgcccagatcgttactggattatttctagcaatacactacaccgccgacaca
tctatggccttctcatccgttgcccatatttgccgagatgtaaacaacggctgactgctt
cgcaaccttcatgcaaatggtgcttcatttttcttcatctgcatctacctccacatcgga
cgaggaatgtactatggctccttcctattcaaagagacttgaaatatcggggttattctc
ctatttctggtcatagccacagcattcgtaggctacgtcctcccatggggacaaatgtct
ttctgaggggcaaccgtaatcacaaaccttctctctgccgccccctacattggaaccgaa
cttgttcaatgaatctgaggcggcttttcggtcgacaacgcaactctaacacggtttttc
acatttcacttcatcttaccatttatcattgcaggcgcctctatacttcacctcctattc
ttacatcaaacaggatcctccaacccgacaggccttaaccccaacttcgacaagatcccc
ttccacgcctactactcctacaaagacctcttcggtttcgcaattatgcttgctctcctt
gccctcttgtccaccttcgcccccaacctcctgggtgatccagacaactttacacccgcc
aacccactagtcaccccaccacacatcaagccagagtgatacttcttattcgcttatgcc
atccttcgctcaattccaaacaaactgggcggagtcttagctcttttattctctattata
atcctattcctcatgcccttcctccacacctctaaacaacgaaccctcatgttccggcct
ttggcaaaactcttcttttgaacactagtagccaacaccctcattctaacctgaatcggg
ggtcaaccagtagaagacccattcgtcataattggccaactagcctctatc
//
>LC581527
atggcccctgtacttcgtaaaacccatccactagtaaaaattatcaacaattcatttatt
gacctccctgcgccagttaacctctcgtcattatgaaactttggctctctgctaggggtc
tgcctaattgcccaaatcgttactgggttattcctagcaatacactacaccgctgacaca
tctatggccttctcatccgttgcccatatctgccgagatgtaaacaacggctgactgctc
cgcaatctccatgcaaatggtgcctcatttttcttcatctgcatctaccttcacatcggc
cgaggaatgtactatggctctttcctgttcaaggagacttgaaatattggtgttattctc
ctatttttagtcatagccacagcattcgtaggctatgttctcccatggggacaaatatct
ttctgaggggcaaccgtaattacaaaccttctctccgccgccccctacattggaaccgaa
cttgttcaatgaatctgaggcggattttcagtagacaacgcaactctaacacggtttttc
acatttcactttatcctcccattcatcattgcaggcgcctctatacttcaccttctgttc
ttacatcaaacaggatcctccaacccaacaggccttaaccccaacttcgacaagatcccc
ttccacgcctattactcctacaaggatcttttcggcttcgcagtcatgcttgccctgctt
gccctcctatccaccttcgcccccaacctcttaggtgatccagacaactttacgccagcc
aacccattagttacccctccacacatcaaaccagagtgatactttttattcgcttacgcc
attcttcgctcaatcccaaacaaattgggtggggtcttagctcttttattctctatcata
atcctcttcctcatgcccttcctccacacctccaaacaacgaaccctcatgttccgaccc
ctagcaaaactctttttttgaacactcgtagccaacactctcatcctaacctgaatcggg
ggtcaaccagtagaagacccattcgttataattggtcaattagcctctatc
//
>LC581528
atggcccctgtacttcgtaaaacccatccactagtaaaaattatcaacaattcatttatt
gacctccctgcgccagttaacctctcgtcattatgaaactttggctctctgctaggggtc
tgcctaattgcccaaatcgttactgggttattcctagcaatacactacaccgccgacaca
tctatggccttctcatccgttgcccatatctgccgagatgtaaacaacggctgactgctc
cgcaatctccatgcaaatggtgcctcatttttcttcatctgcatctaccttcacattggc
cgaggagtgtactatggctctttcctgttcaaggagacttgaaatattggtgttattctc
ctatttttagtcatagccacagcattcgtaggctatgttctcccatgggggcaaatatct
ttctgaggggcaaccgtaattacaaaccttctctccgccgccccctacattggaaccgaa
cttgttcaatgaatctgaggcggattttcagtagacaacgcaactctaacacggtttttc
acatttcactttatcctaccattcatcattgcaggcgcctctatacttcaccttctgttc
ttacatcaaacaggatcctccaacccaacaggtcttaaccccaacttcgacaagatcccc
ttccacgcctattactcctacaaggatcttttcggcttcgcagtcatgcttgccctgctt
gccctcctatccaccttcgcccccaacctcttaggtgacccagacaactttacgccagcc
aaccccttagttacccctcctcacatcaaaccagagtgatactttttattcgcttacgcc
attcttcgctcaatcccaaacaaattgggcggggtcttagctcttttattctctatcata
atcctcttcctcatgcccttcctccacacctccaaacaacgaaccctcatgttccgaccc
ctagcaaaactctttttttgaacactcgtagccaacactctcatcctaacctgaatcgga
ggtcaaccagtagaagacccattcgttataattggtcaattagcctctatc
//
>LC581529
atggcccccgtacttcgcaaaacccatccactagtaaaaattattaataactcatttatt
gacctccccgcaccagttaacctctcatctctatggaactttgggtctctgctaggggtc
tgcctaattgcccagatcattactggattatttctagcaatacactacaccgccgacaca
tctatggccttctcatccgttgcccatatttgccgagatgtaaacaacggctgactgctt
cgcaaccttcatgcaaatggtgcttcatttttcttcatctgcatctacctccacatcgga
cgaggaatgtactatggctccttcctattcaaagagacttgaaatatcggggttattctc
ctatttctggtcatagctacagcattcgtaggctacgtcctcccatggggacaaatatct
ttctgaggggcaaccgtaatcacaaaccttctctctgccgccccctacattggaaccgaa
cttgttcaatgaatctgaggcggcttttcggtcgacaacgcaactctaacacggtttttc
acatttcacttcatcttaccatttatcattgcaggcgcctctatacttcacctcctattc
ttacatcaaacaggatcctccaacccgacaggccttaaccccaacttcgacaagatcccc
ttccacgcctactactcctacaaagacctcttcggtttcgcaattatgcttgctctcctt
gccctcttgtccaccttcgcccccaacctcctgggtgatccagacaactttacacccgcc
aacccactagtcaccccaccacacatcaagccagagtgatacttcttattcgcttatgcc
atccttcgctcaattccaaacaaattgggcggagtcttagctcttttattctctattata
atcctattcctcatgcccttcctccacacctctaaacaacgaaccctcatgttccggcct
ttggcaaaactcttcttttgaacactagtagccaacaccctcattctaacctgaatcggg
ggtcaaccagtagaagacccattcgtcataattggccaactagcctctatc
//
>LC581530
atggcccctgtacttcgtaaaacccatccactagtaaaaattatcaacaattcatttatt
gacctccctgcaccagttaacctctcgtcattatgaaactttggctctctgctaggggtc
tgcctaattgcccaaatcgttactgggttattcctagcaatacactacaccgccgacaca
tctatggccttctcatccgttgcccatatctgccgagatgtaaacaacggctgactgctc
cgcaatctccatgcaaatggtgcctcatttttcttcatctgcatctaccttcacatcggc
cgaggaatgtactatggctctttcctgttcaaggagacttgaaatattggtgttattctc
ctatttttagttatagccacagcattcgtaggctatgttctcccatgggggcaaatatct
ttctgaggggcaaccgtaattacaaaccttctctccgccgccccctacattggaaccgaa
cttgttcaatgaatctgaggcggattttcagtagacaacgcaactctaacacggtttttc
acatttcactttatcctaccattcatcattgcaggcgcctctatacttcaccttctgttc
ttacatcaaacaggatcctccaacccaacaggtcttaaccccaacttcgacaagatcccc
ttccacgcctattactcctacaaggatcttttcggcttcgcagtcatgcttgccctgctt
gccctcctatccaccttcgcccccaacctcttaggtgacccagacaactttacgccggcc
aacccattagttacccccccacacatcaaaccagagtgatactttttattcgcttacgcc
attcttcgctcaatcccaaacaaattgggtggggtcttagctcttttattctctatcata
atcctcttcctcatgcccttcctccacacctccaaacaacgaaccctcatgttccgaccc
ctagcaaaactctttttttgaacactcgtggccaacactcttatcctaacctgaatcggg
ggtcaaccagtagaagacccattcgttataattggtcaattagcctctatc
//
>LC581531
atggcccctgtacttcgtaaaacccacccactagtaaaaattatcaacaattcatttatt
gacctccctgcaccagttaacctctcgtcattatgaaactttggctctctgctaggggtc
tgcctaattgcccaaatcattactgggttattcctagcaatacactacaccgccgacaca
tctatggccttctcatccgttgcccatatctgccgagatgtaaacaacggctgactgctc
cgcaatctccatgcaaatggtgcctcatttttcttcatctgcatctaccttcacatcggc
cgaggaatgtactatggctctttcctgttcaaggagacttgaaatattggtgttattctc
ctatttttagtcatagccacagcattcgtaggctatgttctcccatgggggcaaatatct
ttctgaggggcaaccgtaattacaaaccttctctccgccgccccctacattggaaccgaa
cttgttcaatgaatctgaggcggattttcagtagacaacgcaactctaacacggtttttc
acatttcactttatcctaccattcatcattgcaggcgcctctatacttcaccttctgttc
ttacatcaaacaggatcctccaacccaacaggtcttaaccccaacttcgacaagatcccc
ttccacgcctattactcctacaaggatcttttcggcttcgcagtcatgcttgccctgctt
gccctcctatccaccttcgcccccaacctcttaggtgacccagacaactttacgccggcc
aacccattagttacccccccacacatcaaaccagagtgatactttttattcgcttacgcc
attcttcgctcaatcccaaacaaattgggtggggtcttagctcttttattctctatcata
atcctcttcctcatgcccttcctccacacctccaaacaacgaaccctcatgttccgaccc
ctagcaaaactctttttttgaacactcgtagccaacactctcatcctaacctgaatcggg
ggtcaaccagtagaagacccattcgttataattggtcaattagcctctatc
//
>LC581532
atggcccctgtacttcgtaaaacccatccactagtaaaaattatcaacaattcatttatt
gacctccctgcaccagttaacctctcgtcattatgaaactttggctctctgctaggggtc
tgcctaattgcccaaatcgttactgggttattcctagcaatacactacaccgccgacaca
tctatggccttctcatccgttgcccatatctgccgagatgtaaacaacggctgactgctc
cgcaatctccatgcaaatggtgcctcatttttcttcatctgcatctaccttcacatcggc
cgaggaatgtactatggctctttcctgttcaaggagacttgaaatattggtgttattctc
ctatttttagtcatagccacagcattcgtaggctatgttctcccatgggggcaaatatct
ttctgaggggcaaccgtaattacaaaccttctctccgccgccccctacattggaaccgaa
cttgttcaatgaatctgaggcggattttcagtagacaacgcaactctaacacggtttttc
acatttcactttatcctaccattcatcattgcaggcgcctctatacttcaccttctgttc
ttacatcaaacaggatcctccaacccaacaggtcttaaccccaacttcgacaagatcccc
ttccacgcctattactcctacaaggatcttttcggcttcgcagtcatgcttgccctgctt
gccctcctatccaccttcgcccccaacctcttaggtgacccagacaactttacgccggcc
aacccattagttaccccaccacacatcaaaccagagtgatactttttattcgcttacgcc
attcttcgctcaatcccaaacaaattgggtggggtcttagctcttttattctctatcata
atcctcttcctcatgcccttcctccacacctccaaacaacgaaccctcatgttccgaccc
ctagcaaaactctttttttgaacactcgtagccaacactctcatcctaacctgaatcggg
ggtcaaccagtagaagacccattcgttataattggtcaattagcctctatc
//
>LC581533
atggcccctgtacttcgtaaaacccacccactagtaaaaattatcaacaattcatttatt
gacctccctgcaccagttaacctctcgtcattatgaaactttggctctctgctaggggtc
tgcctaattgcccaaatcattactgggttattcctagcaatacactacaccgccgacaca
tctatggccttctcatccgttgcccatatctgccgagatgtaaacaacggctgactgctc
cgcaatctccatgcaaatggtgcctcatttttcttcatctgcatctaccttcacatcggc
cgaggaatgtactatggctctttcctgttcaaggagacttgaaatattggtgttattctc
ctatttttagtcatagccacagcattcgtaggctatgttctcccatgggggcaaatatct
ttctgaggggcaaccgtaattacaaaccttctctccgccgccccctacattggaaccgaa
cttgttcaatgaatctgaggcggattttcagtagacaacgcaactctaacacggtttttc
acatttcactttatcctaccattcatcattgcaggcgcctctatacttcaccttctgttc
ttacatcaaacaggatcctccaacccaacaggtcttaaccccaacttcgacaagatcccc
ttccacgcctattactcctacaaggatcttttcggcttcgcagtcatgcttgccctgctt
gccctcctatccaccttcgcccccaacctcttaggtgacccagacaactttacgccggcc
aacccattagttacccccccacacatcaaaccagagtgatactttttattcgcttacgcc
attcttcgctcaatcccaaacaaattgggtggggtcttagctcttttattctctatcata
atcctcttcctcatgcccttcctccacacctccaaacaacgaaccctcatgttccgaccc
ctagcaaaactctttttttgaacactcgtagccaacactctcatcctaacctgaatcggg
ggtcaaccagtagaagacccattcgttataattggtcaattagcctctatc
//
>LC581534
atggcccccgtacttcgtaaaacccatccactagtaaaaattatcaacaattcatttatt
gacctccctacaccagttaacctctcgtcattatgaaactttggctctctgctaggggtc
tgcctaattgcccaaatcgttactgggttattcctagcaatacactacaccgccgacaca
tctatggccttctcatccgttgcccatatctgccgagatgtaaacaacggctgactgctc
cgcaatctccatgcaaatggtgcctcatttttcttcatctgcatctaccttcacatcggc
cgaggaatgtactatggctctttcctgttcaaggagacttgaaatattggtgttattctc
ctatttttagtcatagccacagcattcgtaggctatgttctcccatgggggcaaatatct
ttctgaggggcaaccgtaattacaaaccttctctccgccgccccctacattggaaccgaa
cttgttcaatgaatctgaggcggattttcagtagacaacgcaactctaacacggtttttc
acatttcactttatcctaccattcatcattgcaggcgcctctatacttcaccttctgttc
ttacatcaaacaggatcctccaacccaacaggtcttaaccccaacttcgacaaaatcccc
ttccacgcctattactcctacaaggatcttttcggcttcgcagtcatgcttgccctgctt
gccctcctatccaccttcgcccccaacctcttaggtgacccagacaactttacgccggcc
aacccattagttacccctccacacatcaaaccagaatgatactttttattcgcttacgcc
attcttcgctcaatcccaaacaaattgggtggggtcttagctcttttattctctatcata
atcctcttcctcatgcccttcctccacacctccaaacaacgaaccctcatgttccgaccc
ctagcaaaactctttttttgaacactcgtagccaacactctcatcctaacctgaatcggg
ggtcaaccagtagaagacccattcgttataattggtcaattagcctctatc
//
>LC581535
atggcccccgtacttcgtaaaacccatccactagtaaaaattatcaacaattcatttatt
gacctccctacaccagttaacctctcgtcattatgaaactttggctctctgctaggggtc
tgcctaattgcccaaatcgttactgggttattcctagcaatacactacaccgccgacaca
tctatggccttctcatccgttgcccatatctgccgagatgtaaacaacggctgactgctc
cgcaatctccatgcaaatggtgcctcatttttcttcatctgcatctaccttcacatcggc
cgaggaatgtactatggctctttcctgttcaaggagacttgaaatattggtgttattctc
ctatttttagtcatagccacagcattcgtaggctatgttctcccatgggggcaaatatct
ttctgaggggcaaccgtaattacaaaccttctctccgccgccccctacattggaaccgaa
cttgttcaatgaatctgaggcggattttcagtagacaacgcaactctaacacggtttttc
acatttcactttatcctaccattcatcattgcaggcgcctctatacttcaccttctgttc
ttacatcaaacaggatcctccaacccaacaggtcttaaccccaacttcgacaaaatcccc
ttccacgcctattactcctacaaggatcttttcggcttcgcagtcatgcttgccctgctt
gccctcctatccaccttcgcccccaacctcttaggtgacccagacaactttacgccggcc
aacccattagttacccctccacacatcaaaccagaatgatactttttattcgcttacgcc
attcttcgctcaatcccaaacaaattgggtggggtcttagctcttttattctctatcata
atcctcttcctcatgcccttcctccacacctccaaacaacgaaccctcatgttccgaccc
ctagcaaaactctttttttgaacactcgtagccaacactctcatcctaacctgaatcggg
ggtcaaccagtagaagacccattcgttataattggtcaattagcctctatc
//
>LC581536
atggcccccgtacttcgtaaaacccatccactagtaaaaattatcaacaattcatttatt
gacctccctgcaccagttaacctctcgtcattatgaaactttggctctctgctaggggtc
tgcctaattgcccaaatcgttactgggttattcctagcaatacactacaccgccgacaca
tctatggccttctcatccgttgcccatatctgccgagatgtaaacaacggctgactgctc
cgcaatctccatgcaaatggtgcctcatttttcttcatctgcatctaccttcacatcggc
cgaggaatgtactatggctctttcctgttcaaggagacttgaaatattggtgttattctc
ctatttttagtcatagccacagcattcgtaggctatgttctcccatgggggcaaatatct
ttctgaggggcaaccgtaattacaaaccttctctccgccgccccctacattggaaccgaa
cttgttcaatgaatctgaggcggattttcagtagacaacgcaactctaacacggtttttc
acatttcactttatcttaccattcatcattgcaggcgcctctatacttcaccttctgttc
ttacatcaaacaggatcctccaacccaacaggtcttaaccccaacttcgacaagatcccc
ttccacgcctattactcctacaaggatcttttcggcttcgcagtcatgcttgccctgctt
gccctcctatccaccttcgcccccaacctcttaggtgacccagacaactttacaccggcc
aacccattagttacccctccacacatcaaaccagaatgatactttttattcgcttacgcc
attcttcgctcaatcccaaacaaatgggggggggtcttagctcttttattctctatcata
atcctcttcctcatgcccttcctccacacctccaaacaacgaaccctcatgttccgaccc
ttagcaaaactctttttttgaacactcgtagccaacactctcatcctaacctgaatcggg
ggtcaaccagtagaagacccattcgttataattggtcaattagcctctatc
//
>LC581537
atggcccccgtacttcgtaaaacccatccactagtaaaaattatcaacaattcatttatt
gacctccctgcaccagttaacctctcgtcattatgaaactttggctctctgctaggggtc
tgcctaattgcccaaatcgttactgggttattcctagcaatacactacaccgccgacaca
tctatggccttctcatccgttgcccatatctgccgagatgtaaacaacggctgactgctc
cgcaatctccatgcaaatggtgcctcatttttcttcatctgcatctaccttcacatcggc
cgaggaatgtactatggctctttcctgttcaaggagacttgaaatattggtgttattctc
ctatttttagtcatagccacagcattcgtaggctatgttctcccatgggggcaaatatct
ttctgaggggcaaccgtaattacaaaccttctctccgccgccccctacattggaaccgaa
cttgttcaatgaatctgaggcggattttcagtagacaacgcaactctaacacggtttttc
acatttcactttatcttaccattcatcattgcaggcgcctctatacttcaccttctgttc
ttacatcaaacaggatcctccaacccaacaggtcttaaccccaacttcgacaagatcccc
ttccacgcctattactcctacaaggatcttttcggcttcgcagtcatgcttgccctgctt
gccctcctatccaccttcgcccccaacctcttaggtgacccagacaactttacaccggcc
aacccattagttacccctccacacatcaaaccagaatgatactttttattcgcttacgcc
attcttcgctcaatcccaaacaaattgggtggggtcttagctcttttattctctatcata
atcctcttcctcatgcccttcctccacacctccaaacaacgaaccctcatgttccgaccc
ttagcaaaactctttttttgaacactcgtagccaacactctcatcctaacctgaatcggg
ggtcaaccagtagaagacccattcgttataattggtcaattagcctctatc
//
>LC581538
atggcccccgtacttcgtaaaacccatccactagtaaaaattatcaacaattcatttatt
gacctccctgcaccagttaacctctcgtcattatgaaactttggctctctgctaggggtc
tgcctaattgcccaaatcgttactgggttattcctggcaatacactacaccgccgacaca
tctatggccttctcatccgttgcccatatctgccgagatgtaaacaacggctgactgctc
cgcaatctccatgcaaatggtgcctcatttttcttcatctgcatctaccttcacatcggc
cgaggaatgtactatggctctttcctgttcaaggagacttgaaatattggtgttattctc
ctatttttagtcatagccacagcattcgtaggctatgttctcccatgggggcaaatatct
ttctgaggggcaaccgtaattacaaaccttctctccgccgccccctacattggaaccgaa
cttgttcaatgaatctgaggcggattttcagtagacaacgcaactctaacacggtttttc
acatttcactttatcttaccattcatcattgcaggcgcctctatacttcaccttctgttc
ttacatcaaacaggatcctccaacccaacaggtcttaaccccaacttcgacaagatcccc
ttccacgcctattactcctacaaggatcttttcggcttcgcagtcatgcttgccctgctt
gccctcctatccaccttcgcccccaacctcttaggtgacccagacaactttacaccggcc
aacccattagttacccctccacacatcaaaccagaatgatactttttattcgcttacgcc
attcttcgctcaatcccaaacaaattgggtggggtcttagctcttttattctctatcata
atcctcttcctcatgcccttcctccacacctccaaacaacgaaccctcatgttccgaccc
ctagcaaaactttttttttgaacactcgtagccaacactctcatcctaacctgaatcggg
ggtcaaccagtagaagacccattcgttataattggtcaattagcctctatc
//
>LC581539
atggcccccgtacttcgtaaaacccatccactagtaaaaattatcaacaattcatttatt
gacctccctgcaccagttaacctctcgtcattatgaaactttggctctctgctaggggtc
tgcctaattgcccaaatcgttactgggttattcctagcaatacactacaccgccgacaca
tctatggccttctcatccgttgcccatatctgccgagatgtaaacaacggctgactgctc
cgcaatctccatgcaaatggtgcctcatttttcttcatctgcatctaccttcacatcggc
cgaggaatgtactatggctctttcctgttcaaggagacttgaaatattggtgttattctc
ctatttttagtcatagccacagcattcgtaggctatgttctcccatgggggcaaatatct
ttctgaggggcaaccgtaattacaaaccttctctccgccgccccctacattggaaccgaa
cttgttcaatgaatctgaggcggattttcagtagacaacgcaactctaacacggtttttc
acatttcactttatcttaccattcatcattgcaggcgcctctatacttcaccttctgttc
ttacatcaaacaggatcctccaacccaacaggtcttaaccccaacttcgacaagatcccc
ttccacgcctattactcctacaaggatcttttcggcttcgcagtcatgcttgccctgctt
gccctcctatccaccttcgcccccaacctcttaggtgacccagacaactttacaccggcc
aacccattagttacccctccacacatcaaaccagaatgatactttttattcgcttacgcc
attcttcgctcaatcccaaacaaattgggtggggtcttagctcttttattctctatcata
atcctcttcctcatgcccctcctccacacctccaaacaacgaaccctcatgttccgaccc
ctagcaaaactctttttttgaacactcgtagccaacactctcatcctaacctgaatcggg
ggtcaaccagtagaagacccattcgttataattggtcaattagcctctatc
//
>LC581540
atggcccccgtacttcgtaaaacccatccactagtaaaaattatcaacaattcatttatt
gacctccctgcaccagttaacctctcgtcattatgaaactttggctctctgctaggggtc
tgcctaattgcccaaatcgttactgggttattcctagcaatacactacaccgccgacaca
tctatggccttctcatccgttgcccatatctgccgagatgtaaacaacggctgactgctc
cgcaatctccatgcaaatggtgcctcatttttcttcatctgcatctaccttcacatcggc
cgaggaatgtactatggctctttcctgttcaaagagacttgaaatattggtgttattctc
ctatttttagtcatagccacagcattcgtaggctatgttctcccatgggggcaaatatct
ttctgaggggcaaccgtaattacaaaccttctctccgccgccccctacattggaaccgaa
cttgttcaatgaatctgaggcggattttcagtagacaacgcaactctaacacggtttttc
acatttcactttatcttaccattcatcattgcaggcgcctctatacttcaccttctgttc
ttacatcaaacaggatcctccaacccaacaggtcttaaccccaacttcgacaagatcccc
ttccacgcctattactcctacaaggatcttttcggcttcgcagtcatgcttgccctgctt
gccctcctatccaccttcgcccccaacctcttaggtgacccagacaactttacaccggcc
aacccattagttacccctccacacatcaaaccagaatgatactttttattcgcttacgcc
attcttcgctcaatcccaaacaaattgggtggggtcttagctcttttattctctatcata
atcctcttcctcatgcccttcctccacacctccaaacaacgaaccctcatgttccgaccc
ctagcaaaactctttttttgaacactcgtagccaacactctcatcctaacctgaatcggg
ggtcaaccagtagaagacccattcgttataattggtcaattagcctctatc
//
>LC581541
atggcccctgtacttcgtaaaacccatccactagtaaaaattatcaacaattcatttatt
gacctccctgcgccagttaacctctcgtcattatgaaactttggctctctgctaggggtc
tgcctaattgcccaaatcgttactgggttattcctagcaatacactacaccgctgacaca
tctatggccttctcatccgttgcccatatctgccgagatgtaaacaacggctgactgctc
cgcaatctccatgcaaatggtgcctcatttttcttcatctgcatctaccttcacatcggc
cgaggaatgtactatggctctttcctgttcaaggagacttgaaatattggtgttattctc
ctatttttagtcatagccacagcattcgtaggctatgttctcccatgggggcaaatatct
ttctgaggggcaaccgtaattacaaaccttctctccgccgccccctacattggaaccgaa
cttgttcaatgaatctgaggcggattttcagtagacaacgcaactctaacacggtttttc
acatttcactttatcctcccattcatcattgcaggcgcctctatacttcaccttctgttc
ttacatcaaacaggatcctccaacccaacaggccttaaccccaacttcgacaagatcccc
ttccacgcctattactcctacaaggatcttttcggcttcgcagtcatgcttgccctgctt
gccctcctatccaccttcgcccccaacctcttaggtgatccagacaactttacgccagcc
aacccattagttacccctccacacatcaaaccagagtgatactttttattcgcttacgcc
attcttcgctcaatcccaaacaaattgggtggggtcttagctcttttattctctatcata
atcctcttcctcatgcccttcctccacacctccaaacaacgaaccctcatgttccgaccc
ctagcaaaactctttttttgaacactcgtagccaacactctcatcctaacctgaatcggg
ggtcaaccagtagaagacccattcgttataattggtcaattagcctctatc
//
>LC581542
atggcccccgtacttcgtaaaacccatccactagtaaaaattatcaacaattcatttatt
gacctccctgcaccagttaacctctcgtcattatgaaactttggctctctgctaggggtc
tgcctaattgcccaaatcgttactgggttattcctagcaatacactacaccgccgacaca
tctatggccttctcatccgttgcccatatctgccgagatgtaaacaacggctgactgctc
cgcaatctccatgcaaatggtgcctcatttttcttcatctgcatctaccttcacatcggc
cgaggaatgtactatggctctttcctgttcaaggagacttgaaatattggtgttattctc
ctatttttagtcatagccacagcattcgtaggctatgttctcccatgggggcaaatatct
ttctgaggggcaaccgtaattacaaaccttctctccgccgccccctacattggaaccgaa
cttgttcaatgaatctgaggcggattttcagtagacaacgcaactctaacacggtttttc
acatttcactttatcttaccattcatcattgcaggcgcctctatacttcaccttctgttc
ttacatcaaacaggatcctccaacccaacaggtcttaaccccaacttcgacaagatcccc
ttccacgcctattactcctacaaggatcttttcggcttcgcagtcatgcttgccctgctt
gccctcctatccaccttcgcccccaacctcttaggtgacccagacaactttacaccggcc
aacccattagttacccctccacacatcaaaccagaatgatactttttattcgcttacgcc
attcttcgctcaatcccaaacaaattgggtggggtcttagctcttttattctctatcata
atcctcttcctcatgcccttcctccacacctccaaacaacgaaccctcatgttccgaccc
ctagcaaaactctttttttgaacactcgtagccaacactctcatcctaacctgaatcggg
ggtcaaccagtagaagacccattcgttataattggtcaattagcctctatc
//
>LC581543
atggcccctgtacttcgtaaaacccatccactagtaaaaattatcaacaattcatttatt
gacctccctgcgccagttaacctctcgtcattatgaaactttggctctctgctaggggtc
tgcctaattgcccaaatcgttactgggttattcctagcaatacactacaccgccgacaca
tctatggccttctcatccgttgcccatatctgccgagatgtaaacaacggctgactgctc
cgcaatctccatgcaaatggtgcctcatttttcttcatctgcatctaccttcacatcggc
cgaggaatgtactatggctctttcctgttcaaggagacttgaaatattggtgttattctc
ctatttttagtcatagccacagcattcgtaggctatgttctcccatgggggcagatatct
ttctgaggggcaaccgtaattacaaaccttctctccgccgccccctacattggaaccgaa
cttgttcaatgaatctgaggcggattttcagtagacaacgcaactctaacacggtttttc
acatttcactttatcctaccattcatcattgcaggcgcctctatacttcaccttctgttc
ttacatcaaacgggatcctccaacccaacaggtcttaaccccaacttcgacaagatcccc
ttccacgcctattactcctacaaggatcttttcggcttcgcagtcatgcttgccctgctt
gccctcctatccaccttcgcccccaacctcttaggtgacccagacaactttacgccagcc
aacccattaattacccctccacacatcaaaccagagtgatactttttattcgcttacgcc
attcttcgctcaatcccaaacaaattgggcggggtcttagctcttttattctctatcata
atcctcttcctcatgcccttcctccacacctccaaacaacgaaccctcatgttccgaccc
ctagcaaaactctttttttgaacactcgtagccaacactctcatcctaacctgaatcggg
ggtcaaccagtagaagacccattcgttataattggtcaattagcctctatc
//
>LC581544
atggcccctgtacttcgtaaaacccacccactagtaaaaattatcaacaattcatttatt
gacctccctgcgccagttaacctctcgtcattatgaaactttggctctctgctaggggtc
tgcctaattgcccaaatcgttactgggttattcctagcaatacactacaccgccgacaca
tctatggccttctcatccgttgcccatatctgccgagatgtaaacaacggctgactgctc
cgcaatctccatgcaaatggtgcctcatttttcttcatctgcatctaccttcacatcggc
cgaggaatgtactatggctctttcctgttcaaggagacttgaaatattggtgttattctc
ctatttttagtcatagccacagcattcgtaggctatgttctcccatgggggcaaatatct
ttctgaggggcaaccgtaattacaaaccttctctccgccgccccctacattggaaccgaa
cttgttcaatgaatctgaggcggattttcagtagacaacgcaactctaacacggtttttc
acatttcactttatcctaccattcatcattgcaggcgcctctatacttcaccttctgttc
ttacatcaaacaggatcctccaacccaacaggtcttaaccccaacttcgacaagattccc
ttccacgcctattactcctacaaggatcttttcggcttcgcagtcatgcttgccctgctt
gccctcctatccaccttcgcccccaacctcttaggtgacccagacaactttacgccagcc
aacccattagttacccccccacacatcaaaccagagtgatactttttattcgcttacgcc
attcttcgctcaatcccaaacaaattgggtggggtcttagctcttttattctctatcata
atcctcttcctcatgcccttcctccacacctccaaacaacgaaccctcatgttccgaccc
ctagcaaaactctttttttgaacactcgtagccaacactctcatcctaacctgaatcggg
ggtcaaccagtagaagacccattcgttataattggtcaattagcctctatc
//
>LC581545
atggcccctgtacttcgtaaaacccatccactagtaaaaattatcaacaattcatttatt
gacctccctgcgccagttaacctctcgtcattatgaaactttggctctctgctaggggtc
tgcctaattgcccaaatcgttactgggttattcctagcaatacactacaccgctgacaca
tctatggccttctcatccgttgcccatatctgccgagatgtaaacaacggctgactgctc
cgcaatctccatgcaaatggtgcctcatttttcttcatctgcatctaccttcacatcggc
cgaggaatgtactatggctctttcctgttcaaggagacttgaaatattggtgttattctc
ctatttttagtcatagccacagcattcgtaggctatgttctcccatggggacaaatatct
ttctgaggggcaaccgtaattacaaaccttctctccgccgccccctacattggaaccgaa
cttgttcaatgaatctgaggcggattttcagtagacaacgcaactctaacacggtttttc
acatttcactttatcctcccattcatcattgcaggcgcctctatacttcaccttctgttc
ttacatcaaacaggatcctccaacccaacaggccttaaccccaacttcgacaagatcccc
ttccacgcctattactcctacaaggatcttttcggcttcgcagtcatgcttgccctgctt
gccctcctatccaccttcgcccccaacctcttaggtgatccagacaactttacgccagcc
aacccattagttacccctccacacatcaaaccagagtgatactttttattcgcttacgcc
attcttcgctcaatcccaaacaaattgggtggggtcttagctcttttattctctatcata
atcctcttcctcatgcccttcctccacacctccaaacaacgaaccctcatgttccgaccc
ctagcaaaactctttttttgaacactcgtagccaacactctcatcctaacctgaatcggg
ggccaaccagtagaagacccattcgttataattggtcaattagcctctatc
//
>LC581546
atggcccctgtacttcgtaaaacccatccactagtaaaaattatcaacaattcatttatt
gacctccctgcgccagttaacctctcgtcattatgaaactttggctctctgctaggggtc
tgcctaattgcccaaatcgttactgggttattcctagcaatacactacaccgctgacaca
tctatggccttctcatccgttgcccatatctgccgagatgtaaacaacggctgactgctc
cgcaatctccatgcaaatggtgcctcatttttcttcatctgcatctaccttcacatcggc
cgaggaatgtactatggctctttcctgttcaaggagacttgaaatattggtgttattctc
ctatttttagtcatagccacagcattcgtaggctatgttctcccatgggggcaaatatct
ttctgaggggcaaccgtaattacaaaccttctctccgccgccccctacattggaaccgaa
cttgttcaatgaatctgaggcggattttcagtagacaacgcaactctaacacggtttttc
acatttcactttatcctcccattcatcattgcaggcgcctctatacttcaccttctgttc
ttacatcaaacaggatcctccaacccaacaggccttaaccccaacttcgacaagatcccc
ttccacgcctattactcctacaaggatcttttcggcttcgcagtcatgcttgccctgctt
gccctcctatccaccttcgcccccaacctcttaggtgatccagacaactttacgccagcc
aacccattagttacccctccacacatcaaaccagagtgatactttttattcgcttacgcc
attcttcgctcaatcccaaacaaattgggtggggtcttagctcttttattctctatcata
atcctcttcctcatgcccttcctccacacctccaaacaacgaaccctcatgttccgaccc
ctagcaaaactctttttttgaacactcgtagccaacactctcatcctaacctgaatcggg
ggtcaaccagtagaagacccattcgttatagttggtcaattagcctctatc
//
>LC581547
atggcccctgtacttcgtaaaacccatccactagtaaaaattatcaacaattcatttatt
gacctccctgcgccagttaacctctcgtcattatgaaactttggctctctgctaggggtc
tgcctaattgcccaaatcgttactgggttattcctagcaatacactacaccgctgacaca
tctatggccttctcatccgttgcccatatctgccgagatgtaaacaacggctgactgctc
cgcaatctccatgcaaatggtgcctcatttttcttcatctgcatctaccttcacatcggc
cgaggaatgtactatggctctttcctgttcaaggagacttgaaatattggtgttattctc
ctatttttagtcatagccacagcattcgtaggctatgttctcccatggggacaaatatct
ttctgaggggcaaccgtaattacaaaccttctctccgccgccccctacattggaaccgaa
cttgttcaatgaatctgaggcggattttcagtagacaacgcaactctaacacggtttttc
acatttcactttatcctcccattcatcattgcaggcgcctctatacttcaccttctgttc
ttacatcaaacaggatcctccaacccaacaggccttaaccccaacttcgacaagatcccc
ttccacgcctattactcctacaaggatcttttcggcttcgcagtcatgcttgccctgctt
gccctcctatccaccttcgcccccaacctcttaggtgatccagacaactttacgccagcc
aacccattagttacccctccacacatcaaaccagagtgatactttttattcgcttacgcc
attcttcgctcaatcccaaacaaattgggtggggtcttagctcttttattctctatcata
atcctcttcctcatgcccttcctccacacctccaaacaacgaaccctcatgttccgaccc
ctagcaaaactctttttttgaacactcgtagccaacactctcatcctaacctgaatcggg
ggccaaccagtagaagacccattcgttataattggtcaattagcctctatc
//
>LC581548
atggcccccgtacttcgcaaaacccatccactagtaaaaattattaataactcatttatt
gacctccccgcaccagttaacctctcatctctatggaactttgggtctctgctaggggtc
tgcctaattgcccagatcattactggattatttctagcaatacactacaccgccgacaca
tctatggccttctcatccgttgcccatatttgccgagatgtaaacaacggctgactgctt
cgcaaccttcatgcaaatggtgcttcatttttcttcatctgcatctacctccacatcgga
cgaggaatgtactatggctccttcctattcaaagagacttgaaatatcggggttattctc
ctatttctggtcatagctacagcattcgtaggctacgtcctcccatgaggacaaatatct
ttctgaggggcaaccgtaatcacaaaccttctctctgccgccccttacattggaaccgaa
cttgttcaatgaatctgaggcggcttttcggtcgacaacgcaactctaacacggtttttc
acatttcacttcatcttaccatttatcattgcaggcgcctctatacttcacctcctattc
ttacatcaaacaggatcctccaacccgacaggccttaaccccaacttcgacaagatcccc
ttccacgcctactactcctacaaagacctcttcggtttcgcaattatgcttgctctcctt
gccctcttgtccaccttcgcccccaacctcctgggtgatccagacaactttacacccgcc
aacccactagtcaccccaccacacatcaagccagagtgatacttcttattcgcttatgcc
atccttcgctcaattccaaacaaattgggcggagtcttagctcttttattctctattata
atcctattcctcatgcccttcctccacacctctaaacaacgaaccctcatgttccggcct
ttggcaaaactcttcttttgaacactagtagccaacaccctcattctaacttgaatcggg
ggtcaaccagtagaagacccattcgtcataattggccaactagcctctatc
//
>LC581549
atggcccctgtacttcgcaaaacccatccactagtaaaaattatcaacaattcatttatt
gacctccccgcgccagtcaacctctcatcattatgaaactttggctctctgctggggatc
tgcctaatcgcccaaatcgttactggactattcctagcaatgcactacaccgccgacaca
tctatagccttctcatccgttgcccatatctgccgagacgtaaacaacggatgactgctc
cgcaaccttcatgcaaatggcgcctcatttttcttcatctgcatctatctccacatcgga
cgagggatgtactatggctccttcctgttcaaagagacttgaaatattggtgttattctc
ctattcttggtcatagccacagcattcgtgggctatgttctcccatgagggcaaatgtct
ttctgaggggcaaccgtaattacaaaccttctctccgccgccccctacattggaaccgag
cttgttcagtgaatctgaggcggattttcagtagacaacgcaactctgacacggtttttc
acatttcacttcatcctaccgtttatcattgcaggcgcctctatactccaccttctgttc
ttacatcaaacaggatcctccaacccaacaggccttaatcctaacttcgacaaaatcccc
tttcacgcctattactcctacaaggatcttttcggcttcgcaatcatacttgctttgctt
gccctcctatccaccttcgcccccaacctcctaggtgacccagacaactttacgccagct
aacccattagtcacccccccgcacatcaagccagagtggtactttctattcgcctacgcc
attcttcgctcaatcccaaacaaattgggcggggtcttagctcttttattctctatcata
atcctcttcctcatgcccttcctccacacctccaaacaacgaaccctcatgtttcggccc
attgcaaaactcttcttttgaacactagtagccaacaccctcatcctaacctgaattggg
ggtcagccagtagaagaccctttcgtcataattggccaattagcctctatc
//
>LC581550
atggcccctgtacttcgtaaaacccatccactagtaaaaattatcaacaattcatttatt
gacctccctgcgccagttaacctctcgtcattatgaaactttggctctctgctaggggtc
tgcctaattgcccaaatcgttactgggttattcctagcaatacactacaccgccgacaca
tctatggccttctcatccgttgcccatatctgccgagatgtaaacaacggctgactgctc
cgcaatctccatgcaaatggtgcctcatttttcttcatctgcatctaccttcacattggc
cgaggaatgtactatggctctttcctgttcaaggagacttgaaatattggtgttattctc
ctatttttagtcatagccacagcattcgtaggctatgttctcccatggggacaaatatct
ttctgaggggcaaccgtaattacaaaccttctctccgccgccccctacattggaaccgaa
cttgttcaatgaatctgaggcggattttcagtagacaacgcaactctaacacggtttttc
acatttcactttatcctaccattcatcattgcaggcgcctctatacttcaccttctgttc
ttacatcaaacaggatcctccaacccaacaggtcttaaccccaacttcgacaagatcccc
ttccacgcctattactcctacaaggatcttttcggcttcgcagtcatgcttgccctgctt
gccctcctatccaccttcgcccccaacctcttaggtgacccagacaactttacgccagcc
aaccccttagttacccctcctcacatcaaaccagagtgatactttttattcgcttacgcc
attcttcgctcaatcccaaacaaattgggcggggtcttagctcttttattctctatcata
atcctcttcctcatgcccttcctccacacctccaaacaacgaaccctcatgttccgaccc
ctagcaaaactctttttttgaacactcgtagccaacactctcatcctaacctgaatcggg
ggtcaaccagtagaagacccattcgttataattggtcaattagcctctatc
//
>LC581551
atggcccccgtacttcgcaaaacccatccactagtaaaaattattaataactcatttatt
gacctccccgcaccagttaacctctcatctctatggaactttgggtctctgctaggggtc
tgcctaattgcccagatcattactggattatttctagcaatacactacaccgccgacaca
tctatggccttctcatccgttgcccatatttgccgagatgtaaacaacggctgactgctt
cgcaaccttcatgcaaatggtgcttcatttttcttcatctgcatctacctccacatcgga
cgaggagtgtactatggctccttcctattcaaagagacttgaaatatcggggttattctc
ctatttctggtcatagctacagcattcgtaggctacgtcctcccatggggacaaatatct
ttctgaggggcaaccgtaatcacaaaccttctctctgccgccccctacattggaaccgaa
cttgttcaatgaatctgaggcggcttttcggtcgacaacgcaactctaacacggtttttc
acatttcacttcatcttaccatttatcattgcaggcgcctctatacttcacctcctattc
ttacatcaaacaggatcctccaacccgacaggccttaaccccaacttcgacaagatcccc
ttccacgcctactactcctacaaagacctcttcggtttcgcaattatgcttgctctcctt
gccctcttgtccaccttcgcccccaacctcctgggtgatccagacaactttacacccgcc
aacccactagtcaccccaccacacatcaagccagagtgatacttcttattcgcttatgcc
atccttcgctcaattccaaacaaattgggcggagtcttagctcttttattctctattata
atcctattcctcatgcccttcctccacacctctaaacaacgaaccctcatgttccggcct
ttggcaaaactcttcttttgaacactagtagccaacaccctcattctaacctgaatcggg
ggtcaaccagtagaagacccattcgtcataattggccaactagcctctatc
//
>LC581552
atggcccccgtacttcgcaaaacccatccactagtaaaaattattaataactcatttatt
gacctccccgcaccagttaacctctcatctctatggaactttgggtctctgctaggggtc
tgcctaattgcccagatcattactggattatttctagcaatacactacaccgccgacaca
tctatggccttctcatccgttgcccatatttgccgagatgtaaacaacggctgactgctt
cgcaaccttcatgcaaatggtgcttcatttttcttcatctgcatctacctccacatcgga
cgaggagtgtactatggctccttcctattcaaagagacttgaaatatcggggttattctc
ctatttctggtcatagctacagcattcgtaggctacgtcctcccatggggacaaatatct
ttctgaggggcaaccgtaatcacaaaccttctctctgccgccccctacattggaaccgaa
cttgttcaatgaatctgaggcggcttttcggtcgacaacgcaactctaacacggtttttc
acatttcacttcatcttaccatttatcattgcaggcgcctctatacttcacctcctattc
ttacatcaaacaggatcctccaacccgacaggccttaaccccaacttcgacaagatcccc
ttccacgcctactactcctacaaagacctcttcggtttcgcaattatgcttgctctcctt
gccctcttgtccaccttcgcccccaacctcctgggtgatccagacaactttacacccgcc
aacccactagtcaccccaccacacatcaagccagagtgatacttcttattcgcttatgcc
atccttcgctcaattccaaacaaattgggcggagtcttagctcttttattctctattata
atcctattcctcatgcccttcctccacacctctaaacaacgaaccctcatgttccggcct
ttggcaaaactcttcttttgaacactagtagccaacaccctcattctaacctgaatcggg
ggtcaaccagtagaagacccattcgtcataattggccaactagcctctatc
//
>LC581553
atggcccccatacttcgcaaaacccatccactagtaaaaattattaataactcatttatt
gacctccccgcaccagttaacctctcatctctatggaactttgggtctctgctaggggtc
tgcctaattgcccagatcattactggattatttctagcaatacactacaccgccgacaca
tctatggccttctcatccgttgcccatatttgccgagatgtaaacaacggctgactgctt
cgcaatcttcatgcaaatggtgcttcatttttcttcatctgcatctacctccacatcgga
cgaggaatgtactatggctccttcctattcaaagagacttgaaatatcggggttattctc
ctatttctggtcatagctacagcattcgtaggctacgtcctcccatggggacaaatatct
ttctgaggggcaaccgtaatcacaaaccttctctctgccgccccctacattggaaccgaa
cttgttcaatgaatctgaggcggcttttcggtcgacaacgcaactctaacacggtttttc
acatttcacttcatcttaccatttatcattgcaggcgcctctatacttcacctcctattc
ttacatcaaacaggatcctccaacccgacaggccttaaccccaacttcgacaagatcccc
ttccacgcctactactcctacaaagacctcttcggtttcgcaattatgcttgctctcctt
gccctcttgtccaccttcgcccccaacctcctgggtgatccagacaactttacacccgcc
aacccactagtcaccccaccacacatcaagccagagtgatacttcttattcgcttatgcc
atccttcgctcaattccaaacaaattgggcggagtcttagctcttttattctctattata
atcctattcctcatgcccttcctccacacctctaaacaacgaaccctcatgttccggcct
ttggcaaaactcttcttttgaacactagtagccaacaccctcattctaacctgaatcggg
ggtcaaccagtagaagacccattcgtcataattggccaactagcctctatc
//
>LC581554
atggcccctgtacttcgtaaaacccatccactagtaaaaattatcaacaattcatttatt
gacctccctgcgccagttaacctctcgtcattatgaaactttggctctctgctaggggtc
tgcctaattgcccaaatcgttactgggttattcctagcaatacactacaccgccgacaca
tctatggccttctcatccgttgcccatatctgccgagatgtaaacaacggctgactgctc
cgcaatctccatgcaaatggtgcctcatttttcttcatctgcatctaccttcacattggc
cgaggaatgtactatggctctttcctgttcaaggagacttgaaatattggtgttattctc
ctatttttagtcatagccacagcattcgtaggctatgttctcccatggggacaaatatct
ttctgaggggcaaccgtaattacaaaccttctctccgccgccccctacattggaaccgaa
cttgttcaatgaatctgaggcggattttcagtagacaacgcaactctaacacggtttttc
acatttcactttatcctaccattcatcattgcaggcgcctctatacttcaccttctgttc
ttacatcaaacaggatcctccaacccaacaggtcttaaccccaacttcgacaagatcccc
ttccacgcctattactcctacaaggatcttttcggcttcgcagtcatgcttgccctgctt
gccctcctatccaccttcgcccccaacctcttaggtgacccagacaactttacgccagcc
aaccccttagttacccctcctcacatcaaaccagagtgatactttttattcgcttacgcc
attcttcgctcaatcccaaacaaattgggcggggtcttagctcttttattctctatcata
atcctcttcctcatgcccttcctccacacctccaaacaacgaaccctcatgttccgaccc
ctagcaaaactctttttttgaacactcgtagccaacactctcatcctaacctgaatcggg
ggtcaaccagtagaagacccattcgttataattggtcaattagcctctatc
//
>LC581555
atggcccctgtacttcgtaaaacccatccactagtaaaaattatcaacaattcatttatt
gacctccctgcgccagttaacctctcgtcattatgaaactttggctctctgctaggggtc
tgcctaattgcccaaatcgttactgggttattcctagcaatacactacaccgccgacaca
tctatggccttctcatccgttgcccatatctgccgagatgtaaacaacggctgactgctc
cgcaatctccatgcaaatggtgcctcatttttcttcatctgcatctaccttcacattggc
cgaggaatgtactatggctctttcctgttcaaggagacttgaaatattggtgttattctc
ctatttttagtcatagccacagcattcgtaggctatgttctcccatgggggcaaatatct
ttctgaggggcaaccgtaattacaaaccttctctccgccgccccctacattggaaccgaa
cttgttcaatgaatctgaggcggattttcagtagacaacgcaactctaacacggtttttc
acatttcactttatcctaccattcatcattgcaggcgcctctatacttcaccttctgttc
ttacatcaaacaggatcctccaacccaacaggtcttaaccccaacttcgacaagatcccc
ttccacgcctattactcctacaaggatcttttcggcttcgcagtcatgcttgccctgctt
gccctcctatccaccttcgcccccaacctcttaggtgacccagacaactttacgccagcc
aaccccttagttacccctcctcacatcaaaccagagtgatactttttattcgcttacgcc
attcttcgctcaatcccaaacaaattgggcggggtcttagctcttttattctctatcata
atcctcttcctcatgcccttcctccacacctccaaacaacgaaccctcatgttccgaccc
ctagcaaaactctttttttgaacactcgtagccaacactctcatcctaacctgaatcggg
ggtcaaccagtagaagacccattcgttataattggtcaattagcctctatc
//
>LC581556
atggcccctgtacttcgtaaaacccatccactagtaaaaattatcaacaattcatttatt
gacctccctgcgccagttaacctctcgtcattatgaaactttggctctctgctaggggtc
tgcctaattgcccaaatcgttactgggttattcctagcaatacactacaccgccgacaca
tctatggccttctcatccgttgcccatatctgccgagatgtaaacaacggctgactgctc
cgcaatctccatgcaaatggtgcctcattcttcttcatctgcatctaccttcacatcggc
cgaggaatgtactatggctctttcctgttcaaggagacttgaaatattggtgttattctc
ctatttttagtcatagccacagcattcgtaggctatgttctcccatgggggcaaatatct
ttctgaggggcaaccgtaattacaaaccttctctccgccgccccctacattggaaccgaa
cttgttcaatgaatctgaggcggattttcagtagacaacgcaactctaacacggtttttc
acatttcactttatcctaccattcatcattgcaggcgcctctatacttcaccttctgttc
ttacatcaaacaggatcctccaacccaacaggtcttaaccccaacttcgacaagatcccc
ttccacgcctattactcctacaaggatcttttcggcttcgcagtcatgcttgccctgctt
gccctcctatccaccttcgcccccaacctcttaggtgacccagacaactttacgccagcc
aacccattagttacccctccacacatcaaaccagagtgatactttttattcgcttacgcc
attcttcgctcaatcccaaacaaactgggcggggtcttagctcttttattctctatcata
atcctcttcctcatgcccttcctccacacctccaaacaacgaaccctcatgttccgaccc
ctagcaaaactctttttttgaacactcgtagccaacactctcatcctaacctgaatcggg
ggtcaaccagtagaagacccattcgttataattggtcaattagcctctatc
//
>LC581557
atggcccctgtacttcgtaaaacccatccactagtaaaaattatcaacaactcatttatt
gacctccctgcgccagttaacctctcgtcattatgaaactttggctctctgctaggggtc
tgcctaattgcccaaatcgttactgggttattcctagcaatacactacaccgccgacaca
tctatggccttctcatccgttgcccatatctgccgagatgtaaacaacggctgactgctc
cgcaatctccatgcaaatggtgcctcattcttcttcatctgcatctaccttcacatcggc
cgaggaatgtactatggctctttcctgttcaaggagacttgaaatattggtgttattctc
ctatttttagtcatagccacagcattcgtaggctatgttctcccatgggggcaaatatct
ttctgaggggcgaccgtaattacaaaccttctctccgccgccccctacattggaaccgaa
cttgttcaatgaatctgaggcggattttcagtagacaacgcaactctaacacggtttttc
acatttcactttatcctaccattcatcattgcaggcgcctctatacttcaccttctgttc
ttacatcaaacaggatcctccaacccaacaggtcttaaccccaacttcgacaagatcccc
ttccacgcctattactcctacaaggatcttttcggcttcgcagtcatgcttgccctgctt
gccctcctatccaccttcgcccccaacctcttaggtgacccagacaactttacgccagct
aacccattagttacccctccacacatcaaaccagagtgatactttttattcgcttacgcc
attcttcgctcaatcccaaacaaattgggcggggtcttagctcttttattctctatcata
atcctcttcctcatgcccttcctccacacctccaaacaacgaaccctcatgttccgaccc
ctagcaaaactctttttttgaacactcgtagccaacactctcgtcctaacctgaatcggg
ggtcaaccagtagaagacccattcgttataattggtcaattagcctctatc
//
>LC581558
atggcccccgtacttcgcaaaacccatccactagtaaaaattattaataactcatttatt
gacctccccgcaccagttaacctctcatctctatggaactttgggtctctgctaggggtc
tgcctaattgcccagatcattactggattatttctagcaatacactacaccgccgacaca
tctatggccttctcatccgttgcccatatttgccgagatgtaaacaacggctgactgctt
cgcaaccttcatgcaaatggtgcttcatttttcttcatctgcatctacctccacatcgga
cgaggagtgtactatggctccttcctattcaaagagacttgaaatatcggggttattctc
ctatttctggtcatagctacagcattcgtaggctacgtcctcccatggggacaaatatct
ttctgaggggcaaccgtaatcacaaaccttctctctgccgccccctacattggaaccgaa
cttgttcaatgaatctgaggcggcttttcggtcgacaacgcaactctaacacggtttttc
acatttcacttcatcttaccatttatcattgcaggcgcctctatacttcacctcctattc
ttacatcaaacaggatcctccaacccgacaggccttaaccccaacttcgacaagatcccc
ttccacgcctactactcctacaaagacctcttcggtttcgcaattatgcttgctctcctt
gccctcttgtccaccttcgcccccaacctcctgggtgatccagacaactttacacccgcc
aacccactagtcaccccaccacacatcaagccagagtgatacttcttattcgcttatgcc
atccttcgctcaattccaaacaaattgggcggagtcttagctcttttattctctattata
atcctattcctcatgcccttcctccacacctctaaacaacgaaccctcatgttccggcct
ttggcaaaactcttcttttgaacactagtagccaacaccctcattctaacctgaatcggg
ggtcaaccagtagaagacccattcgtcataattggccaactagcctctatc
//
>LC581559
atggcccccgtacttcgcaaaacccatccactagtaaaaattattaataactcatttatt
gacctccccgcaccagttaacctctcatctctatggaactttgggtctctgctaggggtc
tgcctaattgcccagatcgttactggattatttctagcaatacactacaccgccgacaca
tctatggccttctcatccgttgcccatatttgccgagatgtaaacaacggctgactgctt
cgcaaccttcatgcaaatggtgcttcatttttcttcatctgcatctacctccacatcgga
cgaggaatgtactatggctccttcctattcaaagagacttgaaatatcggggttattctc
ctatttctggtcatagctacagcattcgtaggctacgtcctcccatggggacaaatatct
ttctgaggggcaaccgtaatcacaaaccttctctctgccgccccctacattggaaccgaa
cttgttcaatgaatctgaggcggcttttcagtcgacaacgcaactctaacacggtttttt
acatttcacttcatcttaccatttatcattgcaggcgcctctatacttcacctcctattc
ttacatcaaacaggatcctccaacccgacaggccttaaccccaacttcgacaagatcccc
ttccacgcctactactcctacaaagacctcttcggtttcgcaattatgcttgctctcctt
gccctcttgtccaccttcgcccccaacctcctgggtgatccagacaactttacgcccgcc
aacccactagttaccccaccacacatcaagccagagtgatacttcttattcgcttatgcc
atccttcgctcaattccaaacaaattgggcggagtcttagctcttttattctctattata
atcctattcctcatgcccttcctccacacctctaaacaacgaaccctcatgttccggcct
ttgacaaaactcttcttttgaacactagtagccaacaccctcattctaacctgaatcggg
ggccaaccagtagaagacccattcgtcataattggccaactagcctctatc
//
>LC581560
atggcccccgtacttcgcaaaacccatccactagtaaaaattattaataactcatttatt
gacctccccgcaccagttaacctctcatctctatggaactttgggtctctgctaggggtc
tgcctaattgcccagatcattactggattatttctagcaatacactacaccgccgacaca
tctatggccttctcatccgttgcccatatttgccgagatgtaaacaacggctgactgctt
cgcaaccttcatgcaaatggtgcttcatttttcttcatctgcatctacctccacatcgga
cgaggaatgtactatggctccttcctattcaaagagacttgaaatatcggggttattctc
ctatttctggtcatagctacagcattcgtaggctacgtcctcccatggggacaaatatct
ttctgaggggcaaccgtaatcacaaaccttctctctgccgccccctacattggaaccgaa
cttgttcaatgaatctgaggcggcttttcggtcgacaacgcaactctaacacggtttttc
acatttcacttcatcttaccatttatcattgcaggcgcctctatacttcacctcctattc
ttacatcaaacaggatcctccaacccgacaggccttaaccccaacttcgacaagatcccc
ttccacgcctactactcctacaaagacctcttcggtttcgcaattatgcttgctctcctt
gccctcttgtccaccttcgcccccaacctcctgggtgatccagacaactttacacccgcc
aacccactagtcaccccaccacacatcaagccagagtgatacttcttattcgcttatgct
atccttcgctcaattccaaacaaattgggcggagtcttagctcttttattctctattata
atcctattcctcatgcccttcctccacacctctaaacaacgaaccctcatgttccggcct
ttggcaaaactcttcttttgaacactagtagccaacaccctcattctaacctgaatcggg
ggtcaaccagtagaagacccattcgtcataattggccaactagcctctatc
//
>LC581561
atggcccccgtacttcgcaaaacccatccactagtaaaaattattaataactcatttatt
gacctccccgcaccagttaacctctcatctctatggaactttgggtctctgctaggggtc
tgcctaattgcccagatcattactggattatttctagcaatacactacaccgccgacaca
tctatggccttctcatccgttgcccatatttgccgagatgtaaacaacggctgactgctt
cgcaaccttcatgcaaatggtgcttcatttttcttcatctgcatctacctccacatcgga
cgaggaatgtactatggctccttcctattcaaagagacttgaaatatcggggttattctc
ctatttctggtcatagctacagcattcgtaggctacgtcctcccatgaggacaaatatct
ttctgaggggcaaccgtaatcacaaaccttctctctgccgccccttacattggaaccgaa
cttgttcaatgaatctgaggcggcttttcggtcgacaacgcaactctaacacggtttttc
acatttcacttcatcttaccatttatcattgcaggcgcctctatacttcacctcctattc
ttacatcaaacaggatcctccaacccgacaggccttaaccccaacttcgacaagatcccc
ttccacgcctactactcctacaaagacctcttcggtttcgcaattatgcttgctctcctt
gccctcttgtccaccttcgcccccaacctcctgggtgatccagacaactttacacccgcc
aacccactagtcaccccaccacacatcaagccagagtgatacttcttattcgcttatgcc
atccttcgctcaattccaaacaaattgggcggagtcttagctcttttattctctattata
atcctattcctcatgcccttcctccacacctctaaacaacgaaccctcatgttccggcct
ttggcaaaactcttcttttgaacactagtagccaacaccctcattctaacttgaatcggg
ggtcaaccagtagaagacccattcgtcataattggccaactagcctctatc
//
>LC581562
atggcccccgtacttcgcaaaacccatccactagtaaaaattattaataactcatttatt
gacctccccgcaccagttaacctctcatctctatggaactttgggtctctgctaggggtc
tgcctaattgcccagatcgttactggattatttctagcaatacactacaccgccgacaca
tctatggccttctcatccgttgcccatatttgccgagatgtaaacaacggctgactgctt
cgcaaccttcatgcaaatggtgcttcatttttcttcatctgcatctacctccacatcgga
cgaggaatgtactatggctccttcctattcaaagagacttgaaatatcggggttattctc
ctatttctggtcatagctacagcattcgtaggctacgtcctcccatggggacaaatatct
ttctgaggggcaaccgtaatcacaaaccttctctctgccgccccctacattggaaccgaa
cttgttcaatgaatctgaggcggcttttcagtcgacaacgcaactctaacacggtttttt
acatttcacttcatcttaccatttatcattgcaggcgcctctatacttcacctcctattc
ttacatcaaacaggatcctccaacccgacaggccttaaccccaacttcgacaagatcccc
ttccacgcctactactcctacaaagacctcttcggtttcgcaattatgcttgctctcctt
gccctcttgtccaccttcgcccccaacctcctgggtgatccagacaactttacacccgcc
aacccactagtcaccccaccacacatcaagccagagtgatacttcttattcgcttatgcc
atccttcgctcaattccaaacaaattgggcggagtcttagctcttttattctctattata
atcctattcctcatgcccttcctccacacctctaaacaacgaaccctcatgttccggcct
ttggcaaaactcttcttttgaacactagtagccaacaccctcattctaacctgaatcggg
ggccaaccagtagaagacccattcgtcacaattggccaactagcctctatc
//
>LC581563
atggcccctgtacttcgcaaaacccatccactagtaaaaattatcaacaattcatttatt
gacctccccgcgccagtcaacctctcatcattatgaaactttggctctctgctggggatc
tgcctaatcgcccaaatcgttactggactattcctagcaatgcactacaccgccgacaca
tctatagccttctcatccgttgcccatatctgccgagacgtaaacaacggatgactgctc
cgcaaccttcatgcaaatggcgcctcatttttcttcatctgcatctatctccacatcgga
cgaggaatgtactatggctccttcctgttcaaagagacttgaaatattggtgttattctc
ctattcttggtcatagccacagcattcgtgggctatgttctcccatgagggcaaatgtct
ttctgaggggcaaccgtaattacaaaccttctctccgccgccccctacattggaaccgag
cttgttcagtgaatctgaggcggattttcagtagacaacgcaactctgacacggtttttc
acatttcacttcatcctaccgtttatcattgcaggcgcctctatactccaccttctgttc
ttacatcaaacaggatcctccaacccaacaggccttaatcctaacttcgacaaaatcccc
tttcacgcctattactcctacaaggatcttttcggcttcgcaatcatacttgctttgctt
gccctcctatccaccttcgcccccaacctcctaggtgacccagacaactttacgccagct
aacccattagtcacccccccgcacatcaagccagagtggtactttctattcgcctacgcc
attcttcgctcaatcccaaacaaattgggcggggtcttagctcttttattctctatcata
atcctcttcctcatgcccttcctccacacctccaaacaacgaaccctcatgtttcggccc
attgcaaaactcttcttttgaacactagtagccaacaccctcatcctaacctgaattggg
ggtcagccagtagaagaccctttcgtcataattggccaattagcctctatc
//
>LC581564
atggcccctgtacttcgcaaaacccatccactagtaaaaattatcaacaattcatttatt
gacctccccgcgccagtcaacctctcatcattatgaaactttggctctctgctggggatc
tgcctaatcgcccaaatcgttactggactattcctagcaatgcactacaccgccgacaca
tctatagccttctcatccgttgcccatatctgccgagacgtaaacaacggatgactgctc
cgcaaccttcatgcaaatggcgcctcatttttcttcatctgcatctatctccacatcgga
cgagggatgtactatggctccttcctgttcaaagagacttgaaatattggtgttattctc
ctattcttggtcatagccacagcattcgtgggctatgttctcccatgagggcaaatgtct
ttctgaggggcaaccgtaattacaaaccttctctccgccgccccctacattggaaccgag
cttgttcaatgaatctgaggcggattttcagtagacaacgcaactctgacacggtttttc
acatttcacttcatcctgccatttatcattgcaggcgcctctatactccaccttctgttc
ttacatcaaacaggatcctccaacccaacaggccttaatcctaacttcgacaaaatcccc
tttcacgcctattactcctacaaggatcttttcggcttcgcaatcatacttgctttgctt
gccctcctatccaccttcgcccccaacctcctaggcgacccagacaactttacgccggct
aacccattagtcacccccccgcacatcaagccagagtggtactttctattcgcctacgcc
attcttcgctcaaccccaaacaaattgggcggggtcttagctcttttattctctatcata
atcctcttcctcatgcccttcctccacacctccaaacaacgaaccctcatgtttcggccc
attgcaaaactcttcttttgaacactagtagccaacaccctcatcctaacctgaattggg
ggtcagccagtagaagaccctttcgtcataattggccaattagcctctatc
//
>LC581565
atggcccctgtacttcgcaaaacccatccactagtaaaaattatcaacaattcatttatt
gacctccccgcgccagtcaacctctcatcattatgaaactttggctctctgctggggatc
tgcctaatcgcccaaatcgttactggactattcctagcaatgcactacaccgccgacaca
tctatagccttctcatccgttgcccatatctgccgagacgtaaacaacggatgactgctc
cgcaaccttcatgcaaatggcgcctcatttttcttcatctgcatctatctccacatcgga
cgagggatgtactatggctccttcctattcaaagagacttgaaatattggtgttattctc
ctattcttggtcatagccacagcattcgtgggctatgttctcccatgagggcaaatgtct
ttctgaggggcaaccgtaattacaaaccttctctccgccgccccctacattggaaccgag
cttgttcaatgaatctgaggcggattttcagtagacaacgcaactctgacacggtttttc
acatttcacttcatcctgccatttatcattgcaggcgcctctatactccaccttctgttc
ttacatcaaacaggatcctccaacccaacaggccttaatcctaacttcgacaaaatcccc
tttcacgcctattactcctacaaggatcttttcggcttcgcaatcatacttgctttgctt
gccctcctatccaccttcgcccccaacctcctaggcgacccagacaactttacgccggct
aacccattagtcacccccccgcacatcaagccagagtggtactttctattcgcctacgcc
attcttcgctcaatcccaaacaaattgggcggggtcttagctcttttattctctatcata
atcctcttcctcatgcccttcctccacacctccaaacaacgaaccctcatgtttcggccc
attgcaaaactcttcttttgaacactagtagccaacaccctcatcctaacctgaattgga
ggtcagccagtagaagaccctttcgtcataattggccaattagcctctatc
//
>LC581566
atggcccctgtacttcgcaaaacccatccactagtaaaaattatcaacaattcatttatt
gacctccccgcgccagtcaacctctcatcattatgaaactttggctctctgctggggatc
tgcctaatcgcccaaatcgttactggactattcctagcaatgcactacaccgccgacaca
tctatagccttctcatccgttgcccatatctgccgagacgtaaacaacggatgactgctc
cgcaaccttcatgcaaatggcgcctcatttttcttcatctgcatctatctccacatcgga
cgaggaatgtactatggctccttcctgttcaaagagacttgaaatattggtgttattctc
ctattcttggtcatagccacagcattcgtgggctatgttctcccatgagggcaaatgtct
ttctgaggggcaaccgtaattacaaaccttctctccgccgccccctacattggaaccgag
cttgttcagtgaatctgaggcggattttcagtagacaacgcaactctgacacggtttttc
acatttcacttcatcctaccgtttatcattgcaggcgcctctatactccaccttctgttc
ttacatcaaacaggatcctccaacccaacaggccttaatcctaacttcgacaaaatcccc
tttcacgcctattactcctacaaggatcttttcggcttcgcaatcatacttgctttgctt
gccctcctatccaccttcgcccccaacctcctaggtgacccagacaactttacgccagct
aacccattagtcacccccccgcacatcaagccagagtggtactttctattcgcctacgcc
attcttcgctcaatcccaaacaaattgggcggggtcttagctcttttattctctatcata
atcctcttcctcatgcccttcctccacacctccaaacaacgaaccctcatgtttcggccc
attgcaaaactcttcttttgaacactagtagccaacaccctcatcctaacctgaattggg
ggtcagccagtagaagaccctttcgtcataattggccaattagcctctatc
//
>LC581567
atggcccctgtacttcgtaaaacccatccactagtaaaaattatcaacaattcatttatt
gacctccctgcgccagttaacctctcgtcattatgaaactttggctctctgctaggggtc
tgcctaattgcccaaatcgttactgggttattcctagcaatacactacaccgctgacaca
tctatggccttctcatccgttgcccatatctgccgagatgtaaacaacggctgactgctc
cgcaatctccatgcaaatggtgcctcatttttcttcatctgcatctaccttcacatcggc
cgaggaatgtactatggctctttcctgttcaaggagacttgaaatattggtgttattctc
ctatttttagtcatagccacagcattcgtaggctatgttctcccatggggacaaatatct
ttctgaggggcaaccgtaattacaaaccttctctccgccgccccctacattggaaccgaa
cttgttcaatgaatctgaggcggattttcagtagacaacgcaactctaacacggtttttc
acatttcactttatcctcccattcatcattgcaggcgcctctatacttcaccttctgttc
ttacatcaaacaggatcctccaacccaacaggccttaaccccaacttcgacaagatcccc
ttccacgcctattactcctacaaggatcttttcggcttcgcagtcatgcttgccctgctt
gccctcctatccaccttcgcccccaacctcttaggtgatccagacaactttacgccagcc
aacccattagttacccctccacacatcaaaccagagtgatactttttattcgcttacgcc
attcttcgctcaatcccaaacaaattgggtggggtcttagctcttttattctctatcata
atcctcttcctcatgcccttcctccacacctccaaacaacgaaccctcatgttccgaccc
ctagcaaaactctttttttgaacactcgtagccaacactctcatcctaacctgaatcggg
ggtcaaccagtagaagacccattcgttataattggtcaattagcctctatc
//
>LC581568
atggcccctgtacttcgcaaaacccatccactagtaaaaattatcaacaattcatttatt
gacctccccgcgccagtcaacctctcatcattatgaaactttggctctctgctgggggtc
tgcctaatcgcccaaatcgttactgggctattcctagcaatgcactacaccgccgacaca
tctatagccttctcatccgttgcccatatctgccgagacgtaaacaacggatgactgctc
cgcaaccttcatgcaaatggcgcctcatttttcttcatctgcatctatctccacatcgga
cgagggatgtactatggctccttcctgttcaaagagacttgaaatattggtgttattctc
ctattcttggtcatagccacagcattcgtgggctatgttctcccatgagggcaaatgtct
ttctgaggggcaaccgtaattacaaaccttctctccgccgccccctacattggaaccgag
cttgttcaatgaatctgaggcggattttcagtagacaacgcaactctgacacggtttttc
acatttcacttcatcctaccatttatcattgcaggcgcctctatactccaccttctgttc
ttacatcaaacaggatcctccaacccaacaggccttaatcctaacttcgacaaaatcccc
tttcacgcctattactcctacaaggatcttttcggcttcgcaatcatacttgctttgctt
gccctcctatccaccttcgcccccaacctcctaggtgacccagacaactttacgccagct
aacccattagtcacccccccgcacatcaagccagagtggtactttctattcgcctacgcc
attcttcgctcaatcccaaacaaattgggcggggtcttagctcttttattctctatcata
atcctcttcctcatgcccttcctccacacctccaaacaacgaaccctcatgtttcggccc
attgcaaaactcttcttttgaacactagtagccaacaccctcatcctaacctgaatcggg
ggtcagccagtagaagaccctttcgtcataattggccaattagcctctatc
//
>LC581569
atggcccctgtacttcgcaaaacccatccactagtaaaaattatcaacaattcatttatt
gacctccccgcgccagtcaacctctcatcattatgaaactttggctctctgctgggggtc
tgcctaatcgcccaaatcgttactggactattcctagcaatgcactacaccgccgacaca
tctatggccttctcatccgttgcccatatctgccgagacgtaaacaacggatgactgctc
cgcaaccttcatgcaaatggcgcctcatttttcttcatctgcatctatctccacatcgga
cgagggatgtactatggctccttcctgttcaaagagacttgaaatattggtgttattctc
ctattcttggtcatagccacagcattcgtgggctatgttctcccatgagggcaaatgtct
ttctgaggggcaaccgtaattacaaaccttctctccgccgccccctacattggaaccgag
cttgttcaatgaatctgaggcggattttcagtagacaacgcaactctgacacggtttttc
acatttcacttcatcctaccatttatcattgcaggcgcctctatactccaccttctgttc
ttacatcaaacaggatcctccaacccaacaggccttaatcctaacttcgacaaaatcccc
tttcacgcctattactcctacaaggatcttttcggcttcgcaatcatacttgctttgctt
gccctcctatccaccttcgcccccaacctcctaggtgacccagacaactttacgccagct
aacccattagtcacccccccgcacatcaagccagagtggtactttctattcgcctacgcc
attcttcgctcaatcccaaacaaattgggcggggtcttagctcttttattctctatcata
atcctcttcctcatgcccttcctccacacctccaaacaacgaaccctcatgtttcggccc
attgcaaaactcttcttttgaacactagtagccaacaccctcatcctaacctgaatcggg
ggtcagccagtagaggaccctttcgtcataattggccaattagcctctatc
//
>LC581570
atggcccctgtacttcgcaaaacccatccactagtaaaaattatcaacaattcatttatt
gacctccccgcgccagttaacctctcatcattatgaaactttggctctctgctggggatc
tgcctaatcgcccaaatcgttactgggttattcctagcaatgcactacaccgccgacaca
tctatagccttctcatccgttgcccatatttgccgagacgtaaacaacggatgactgctc
cgcaaccttcatgcaaatggcgcctcatttttcttcatctgcatctatctccacatcgga
cgagggatgtactatggctccttcctgttcaaagagacttgaaatattggtgttattctc
ctattcttggtcatagccacagcattcgtgggctatgttctcccatgagggcaaatgtct
ttctgaggggcaaccgtaattacaaaccttctctccgccgccccctacattggaaccgag
cttgttcaatgaatctgaggcggattttcagtagacaacgcaactctgacacggtttttc
acatttcacttcatcctaccatttatcattgcaggcgcctctatactccaccttctgttc
ttacatcaaacaggatcctccaacccaacaggccttaatcctaacttcgacaaaatcccc
tttcacgcctattactcctacaaggatcttttcggcttcgcaatcatacttgctttgctt
gccctcctatccaccttcgcccccaacctcctaggtgacccagacaactttacgccagct
aacccattagtcacccccccgcacatcaagccagagtggtactttctattcgcctacgcc
attcttcgctcaatcccaaacaaattgggcggggtcttagctcttttattctctatcata
atcctcttcctcatgcccttcctccacacctccaaacaacgaaccctcatgtttcggccc
attgcaaaactcttcttttgaacactagtagccaacaccctcatcctaacctgaatcggg
ggtcagccagtagaagaccctttcgtcataattggtcaattagcctctatc
//
>LC581571
atggcccctgtacttcgcaaaacccatccactagtaaaaattatcaacaattcatttatt
gacctccccgcgccagtcaacctctcatcattatgaaactttggctctctgctggggatc
tgcctaatcgcccaaatcgttactgggctattcctagcaatgcactacaccgccgacaca
tctatagccttctcatccgttgcccatatctgccgagacgtaaacaacggatgactgctc
cgcaaccttcatgcaaatggcgcctcatttttcttcatctgcatctatctccacatcgga
cgagggatatactatggctccttcctgttcaaagagacttgaaatattggtgttattctc
ctattcttggtcatagccacagcattcgtgggctatgttctcccatgaggacaaatgtct
ttctgaggggcaaccgtaattacaaaccttctctccgccgccccctacattggaaccgag
cttgttcagtgaatctgaggcggattttcagtagacaacgcaactctgacacggtttttc
acatttcacttcatcctaccatttatcattgcaggcgcctctatactccaccttctgttc
ttacatcaaacaggatcctccaacccaacaggccttaatcctaacttcgacaaaatcccc
tttcacgcctattactcctacaaggatcttttcggcttcgcaatcatacttgctttgctt
gccctcctatccaccttcgcccccaacctcctaggtgacccagacaactttacgccggct
aacccattagtcacccccccgcacatcaagccagagtggtactttctattcgcctacgcc
attcttcgctcaatcccaaacaaattgggcggggtcttagctcttttattctctatcata
atcctcttcctcatgcccttcctccacacctccaaacaacgaaccctcatgtttcggccc
attgcaaaactcttcttttgaacactagtagccaacaccctcatcctaacctgaatcggg
ggtcagccagtagaagaccctttcgtcataattggccaattagcctctatc
//
>LC581572
atggcccctgtacttcgcaaaacccatccactagtaaaaattatcaacaattcatttatt
gacctccccgcgccagtcaacctctcatcattatgaaactttggctctctgctgggggtc
tgcctaatcgcccaaatcgttactgggctattcctagcaatgcactacaccgccgacaca
tctatagccttctcatccgttgcccatatctgccgagacgtaaacaacggatgactgctc
cgcaaccttcatgcaaatggcgcctcatttttcttcatctgcatctatctccacatcgga
cgaggggtgtactatggctccttcctgttcaaagagacttgaaatattggtgttattctc
ctattcttggtcatagccacagcattcgtgggctatgttctcccatgagggcaaatgtct
ttctgaggggcaaccgtaattacaaaccttctctccgccgccccctacattggaactgag
cttgttcaatgaatctgaggcggattttcagtagacaacgcaactctgacacggtttttc
acatttcacttcatcctaccatttatcattgcaggcgcctctatactccaccttctgttc
ttacatcaaacaggatcctccaacccaacaggccttaatcctaacttcgacaaaatcccc
tttcacgcctattactcctacaaggatcttttcggcttcgcaatcatacttgctttgctt
gccctcctatccaccttcgcccccaacctcctaggtgacccagacaactttacgccagct
aacccattagtcacccccccgcacatcaagccagagtggtactttctattcgcctacgcc
attcttcgctcaatcccaaacaaattgggcggggtcttagctcttttattctctatcata
atcctcttcctcatgcccttcctccacacctccaaacaacgaaccctcatgtttcggccc
attgcaaaactcttcttttgaacactagtagccaacaccctcatcctaacctgaatcggg
ggtcagccagtagaagaccctttcgtcataattggccaattagcctctatc
//
>LC581573
atggcccctgtacttcgcaaaacccatccactagtaaaaattatcaacaattcatttatt
gacctccccgcgccagtcaacctctcatcattatgaaactttggctctctgctggggatc
tgcctaatcgcccaaatcgttactggactattcctagcaatgcactacaccgccgacaca
tctatagccttctcatccgttgcccatatctgccgagacgtaaacaacggatgactgctc
cgcaaccttcatgcaaatggcgcctcatttttcttcatctgcatctatctccacatcgga
cgaggaatgtactatggctccttcctgttcaaagagacttgaaatattggtgttattctc
ctattcttggtcatagccacagcattcgtgggctatgttctcccatgagggcaaatgtct
ttctgaggggcaaccgtaattacaaaccttctctccgccgccccctacattggaaccgag
cttgttcagtgaatctgaggcggattttcagtagacaacgcaactctgacacggtttttc
acatttcacttcatcctaccgtttatcattgcaggcgcctctatactccaccttctgttc
ttacatcaaacaggatcctccaacccaacaggccttaatcctaacttcgacaaaatcccc
tttcacgcctattactcctacaaggatcttttcggcttcgcaatcatacttgctttgctt
gccctcctatccaccttcgcccccaacctcctaggtgacccagacaactttacgccagct
aacccattagtcacccccccgcacatcaagccagagtggtactttctattcgcctacgcc
attcttcgctcaatcccaaacaaattgggcggggtcttagctcttttattctctatcata
atcctcttcctcatgcccttcctccacacctccaaacaacgaaccctcatgtttcggccc
attgcaaaactcttcttttgaacactagtagccaacaccctcatcctaacctgaattggg
ggtcagccagtagaagaccctttcgtcataattggccaattagcctctatc
//
>LC581574
atggcccctgtacttcgcaaaacccatccactagtaaaaattatcaacaattcatttatt
gacctccccgcgccagtcaacctctcatcattatgaaactttggctctctgctggggatc
tgcctaatcgcccaaatcgttactgggctattcctagcaatgcactacaccgccgacaca
tctatagccttctcatccgttgcccatatctgccgagacgtaaacaacggatgactgctc
cgcaaccttcatgcaaatggcgcctcatttttcttcatctgcatctatctccacatcgga
cgaggggtgtactatggctccttcctgttcaaagagacttgaaatattggtgttattctc
ctattcttggtcatagccacagcattcgtgggctatgttctcccatgagggcagatgtct
ttctgaggggcaaccgtaattacaaaccttctctccgccgccccctacattggaaccgag
cttgttcaatgaatctgaggcggattttcagtagacaacgcaactctgacacggtttttc
acatttcacttcatcctgccatttatcattgcaggcgcctctatactccaccttctgttc
ttacatcaaacaggatcctccaacccaacaggccttaatcctaacttcgacaaaatcccc
tttcacgcctattactcctacaaggatcttttcggcttcgcaatcatacttgctttgctt
gccctcctatccaccttcgcccccaacctcctaggcgacccagacaactttacgccggct
aacccattagtcacccccccgcacatcaagccagagtggtactttctattcgcctacgcc
attcttcgctcaatcccaaacaaattgggcggggtcttagctcttttattctctatcata
atcctcttcctcatgcccttcctccacacctccaaacaacgaaccctcatgtttcggccc
attgcaaaactcttcttttgaacactagtagccaacaccctcatcctaacctgaattgga
ggtcagccagtagaagaccctttcgtcataattggccaattagcctctatc
//
>LC581575
atggcccctgtacttcgcaaaacccatccactagtaaaaattatcaacaattcatttatt
gacctccccgcgccagtcaacctctcatcattatgaaactttggctctctgctgggggtc
tgcctaatcgcccaaatcgttactgggctattcctagcaatgcactacaccgccgacaca
tctatagccttctcatccgttgcccatatctgccgagacgtaaacaacggatgactgctc
cgcaaccttcatgcaaatggcgcctcatttttcttcatctgcatctatctccacatcgga
cgagggatgtactatggctccttcctgttcaaagagacttgaaatattggtgttattctc
ctattcttggtcatagccacagcattcgtgggctatgttctcccatgagggcaaatgtct
ttctgaggggcaaccgtaattacaaaccttctctccgccgccccctacattggaaccgag
cttgttcaatgaatctgaggcggattttcagtagacaacgcaactctgacacggtttttc
acatttcacttcatcctaccatttatcattgcaggcgcctctatactccaccttctgttc
ttacatcaaacaggatcctccaacccaacaggccttaatcctaacttcgacaaaatcccc
tttcacgcctattactcctacaaggatcttttcggcttcgcaatcatacttgctttgctt
gccctcctatccaccttcgcccccaacctcctaggtgacccagacaactttacgccggct
aacccattagtcacccccccgcacatcaagccagagtggtactttctattcgcctacgcc
attcttcgctcaatcccaaacaaattgggcggggtcttagctcttttattctctatcata
atcctcttcctcatgcccttcctccacacctccaaacaacgaaccctcatgtttcggccc
attgcaaaactcttcttttgaacactagtagccaacaccctcatcctaacctgaatcggg
ggtcagccagtagaagaccctttcgtcataattggccaattagcctctatc
//
>LC581576
atggcccctgtacttcgcaaaacccatccactagtaaaaattatcaacaattcatttatt
gacctccccgcgccagttaacctctcatcattatgaaactttggctctctgctggggatc
tgcctaatcgcccaaatcgttactgggttattcctagcaatgcactacaccgccgacaca
tctatagccttctcatccgttgcccatatctgccgagacgtaaacaacggatgactgctc
cgcaaccttcatgcaaatggcgcctcatttttcttcatctgcatctatctccacatcgga
cgagggatgtactatggctccttcctgttcaaagagacttgaaatattggtgttattctc
ctattcttggtcatagccacagcattcgtgggctatgttctcccatgagggcaaatgtct
ttctgaggggcaaccgtaattacaaaccttctctccgccgccccctacattggaaccgag
cttgttcaatgaatctgaggcggattttcagtagacaacgcaactctgacacggtttttc
acatttcacttcatcctaccatttatcattgcaggcgcctctatactccaccttctgttc
ttacatcaaacaggatcctccaacccaacaggccttaatcctaacttcgacaaaatcccc
tttcacgcctattactcctacaaggatcttttcggcttcgcaatcatacttgctttgctt
gccctcctatccaccttcgcccccaacctcctaggtgacccagacaactttacgccagct
aacccattagtcacccccccgcacatcaagccagagtggtactttctattcgcctacgcc
attcttcgctcaatcccaaacaaattgggcggggtcttagctcttttattctctatcata
atcctcttcctcatgcccttcctccacacctccaaacaacgaaccctcatgtttcggccc
attgcaaaactcttcttttgaacactagtagccaacaccctcatcctaacctgaatcggg
ggtcagccagtagaagaccctttcgtcataattggtcaattagcctctatc
//
>LC581577
atggcccctgtacttcgcaaaacccatccactagtaaaaattatcaacaattcatttatt
gacctccccgcgccagtcaacctctcatcattatgaaactttggctctctgctgggggtc
tgcctaatcgcccaaatcgttactgggctattcctagcaatgcactacaccgccgacaca
tctatagccttctcatccattgcccatatctgccgagacgtaaacaacggatgactgctc
cgcaaccttcatgcaaatggcgcctcatttttcttcatctgcatctatctccacatcgga
cgagggatgtactatggctccttcctgttcaaagagacttgaaatattggtgttattctc
ctattcttggtcatagccacagcattcgtgggctatgttctcccatgagggcaaatgtct
ttctgaggggcaaccgtaattacaaaccttctctccgccgccccctacattggaaccgag
cttgttcaatgaatctgaggcggattttcagtagacaacgcaactctgacacggtttttc
acatttcacttcatcctaccatttatcattgcaggcgcctctatactccaccttctgttc
ttacatcaaacaggatcctccaacccaacaggccttaatcctaacttcgacaaaatcccc
tttcacgcctattactcctacaaggatcttttcggcttcgcaatcatacttgctttgctt
gccctcctatccaccttcgcccccaacctcctaggtgacccagacaactttacgccagct
aacccattagtcacccccccgcacatcaagccagagtggtactttctattcgcctacgcc
attcttcgctcaatcccaaacaaattgggcggggtcttagctcttttattctctatcata
atcctcttcctcatgcccttcctccacacctccaaacaacgaaccctcatgtttcggccc
attgcaaaactcttcttttgaacactagtagccaacaccctcatcctgacctgaatcggg
ggtcagccagtagaagaccctttcgtcataattggccaattagcctctatc
//
>LC581578
atggcccctgtacttcgcaaaacccatccactagtaaaaattatcaacaattcatttatt
gacctccccgcgccagtcaacctctcatcattatgaaactttggctctctgctgggggtc
tgcctaatcgcccaaatcgttactggactattcctagcaatgcactacaccgccgacaca
tctatggccttctcatccgttgcccatatctgccgagacgtaaacaacggatgactgctc
cgcaaccttcatgcaaatggcgcctcatttttcttcatctgcatctatctccacatcgga
cgagggatgtactatggctccttcctgttcaaagagacttgaaatattggtgttattctc
ctattcttggtcatagccacagcattcgtgggctatgttctcccatgagggcaaatgtct
ttctgaggggcaaccgtaattacaaaccttctctccgccgccccctacattggaaccgag
cttgttcaatgaatctgaggcggattttcagtagacaacgcaactctgacacggtttttc
acatttcacttcatcctaccatttatcattgcaggcgcctctatactccaccttctgttc
ttacatcaaacaggatcctccaacccaacaggccttaatcctaacttcgacaaaatcccc
tttcacgcctattactcctacaaggatcttttcggcttcgcaatcatacttgctttgctt
gccctcctatccaccttcgcccccaacctcctaggtgacccagacaactttacgccagct
aacccattagtcacccccccgcacatcaagccagagtggtactttctattcgcctacgcc
attcttcgctcaatcccaaacaaattgggcggggtcttagctcttttattctctatcata
atcctcttcctcatgcccttcctccacacctccaaacaacgaaccctcatgtttcggccc
attgcaaaactcttcttttgaacactagtagccaacaccctcatcctaacctgaatcggg
ggtcagccagtagaggaccctttcgtcataattggccaattagcctctatc
//
>LC581579
atggcccctgtacttcgcaaaacccatccactagtaaaaattatcaacaattcatttatt
gacctccccgcgccagtcaacctctcatcattatgaaactttggctctctgctgggggtc
tgcctaatcgcccaaatcgttactgggctattcctagcaatgcactacaccgccgacaca
tctatagccttctcatccattgcccatatctgccgagacgtaaacaacggatgactgctc
cgcaaccttcatgcaaatggcgcctcatttttcttcatctgcatctatctccacatcgga
cgagggatgtactatggctccttcctgttcaaagagacttgaaatattggtgttattctc
ctattcttggtcatagccacagcattcgtgggctatgttctcccatgagggcaaatgtct
ttctgaggggcaaccgtaattacaaaccttctctccgccgccccctacattggaaccgag
cttgttcaatgaatctgaggcggattttcagtagacaacgcaactctgacacggtttttc
acatttcacttcatcctaccatttatcattgcaggcgcctctatactccaccttctgttc
ttacatcaaacaggatcctccaacccaacaggccttaatcctaacttcgacaaaatcccc
tttcacgcctattactcctacaaggatcttttcggcttcgcaatcatacttgctttgctt
gccctcctatccaccttcgcccccaacctcctaggtgacccagacaactttacgccagct
aacccattagtcacccccccgcacatcaagccagagtggtactttctattcgcctacgcc
attcttcgctcaatcccaaacaaattgggcggggtcttagctcttttattctctatcata
atcctcttcctcatgcccttcctccacacctccaaacaacgaaccctcatgtttcggccc
attgcaaaactcttcttttgaacactagtagccaacaccctcatcctgacctgaattggg
ggtcagccagtagaagaccctttcgtcataattggccaattagcctctatc
//
>LC581580
atggcccctgtacttcgcaaaacccatccactagtaaaaattatcaacaattcatttatt
gacctccccgcgccagtcaacctctcatcattatgaaactttggctctctgctggggatc
tgcctaatcgcccaaatcgttactggactattcctagcaatgcactacaccgccgacaca
tctatagccttctcatccgttgcccatatctgccgagacgtaaacaacggatgactgctc
cgcaaccttcatgcaaatggcgcctcatttttcttcatctgcatctatctccacatcgga
cgagggatgtactatggctccttcctgttcaaagagacttgaaatattggtgttattctc
ctattcttggtcatagccacagcattcgtgggctatgttctcccatgagggcaaatgtct
ttctgaggggcaaccgtaattacaaaccttctctccgccgccccctacattggaaccgag
cttgttcagtgaatctgaggcggattttcagtagacaacgcaactctgacacggtttttc
acatttcacttcatcctaccgtttatcattgcaggcgcctctatactccaccttctgttc
ttacatcaaacaggatcctccaacccaacaggccttaatcctaacttcgacaaaatcccc
tttcacgcctattactcctacaaggatcttttcggcttcgcaatcatacttgctttgctt
gccctcctatccaccttcgcccccaacctcctaggtgacccagacaactttacgccagct
aacccattagtcacccccccgcacatcaagccagagtggtactttctattcgcctacgcc
attcttcgctcaatcccaaacaaattgggcggggtcttagctcttttattctctatcata
atcctcttcctcatgcccttcctccacacctccaaacaacgaaccctcatgtttcggccc
attgcaaaactcttcttttgaacactagtagccaacaccctcatcctaacctgaattggg
ggtcagccagtagaagaccctttcgtcataattggccaattagcctctatc
//
>LC581581
atggcccctgtacttcgcaaaacccatccactagtaaaaattatcaacaattcatttatt
gacctccccgcgccagtcaacctctcatcattatgaaactttggctctctgctggggatc
tgcctaatcgcccaaatcgttactggactattcctagcaatgcactacaccgccgacaca
tctatagccttctcatccgttgcccatatctgccgagacgtaaacaacggatgactgctc
cgcaaccttcatgcaaatggcgcctcatttttcttcatctgcatctatctccacatcgga
cgaggggtgtactatggctccttcctgttcaaagagacttgaaatattggtgttattctc
ctattcttggtcatagccacagcattcgtgggctatgttctcccatgagggcaaatgtct
ttctgaggggcaaccgtaattacaaaccttctctccgccgccccctacattggaaccgag
cttgttcagtgaatctgaggcggattttcagtagacaacgcaactctgacacggtttttc
acatttcacttcatcctaccgtttatcattgcaggcgcctctatactccaccttctgttc
ttacatcaaacaggatcctccaacccaacaggccttaatcctaacttcgacaaaatcccc
tttcacgcctattactcctacaaggatcttttcggcttcgcaatcatacttgctttgctt
gccctcctatccaccttcgcccccaacctcctaggtgacccagacaactttacgccagct
aacccattagtcacccccccgcacatcaagccagagtggtactttctattcgcctacgcc
attcttcgctcaatcccaaacaaattgggcggggtcttagctcttttattctctatcata
atcctcttcctcatgcccttcctccacacctccaaacaacgaaccctcatgtttcggccc
attgcaaaactcttcttttgaacactagtagccaacaccctcatcctaacctgaattggg
ggtcagccagtagaagaccctttcgtcataattggccaattagcctctatc
//
>LC581582
atggcccccgtacttcgcaaaacccatccactagtaaaaattattaataactcatttatt
gacctccccgcaccagttaacctctcatctctatggaactttgggtctctgctaggggtc
tgcctaattgcccagatcgttaccggattatttctagcaatacactacaccgccgacaca
tctatggccttctcatccgttgcccatatttgccgagatgtaaacaacggctgactgctt
cgcaaccttcatgcaaatggtgcttcatttttcttcatctgcatctacctccacatcgga
cgaggaatgtactatggctccttcctattcaaagagacttgaaatatcggggttattctc
ctatttctggtcatagctacagcattcgtaggctacgtcctcccatggggacagatgtct
ttctgaggggcaaccgtaatcacaaaccttctctctgccgccccctacattggaaccgaa
cttgttcaatgaatctgaggcggcttttcggtcgacaacgcaactctaacacggtttttt
acatttcacttcatcttaccatttatcattgcaggcgcctctatacttcacctcctattc
ttacatcaaacaggatcctccaacccgacaggccttaaccccaacttcgacaagatcccc
ttccacgcctactactcctacaaagacctcttcggtttcgcaattatgcttgctctcctt
gccctcttgtccaccttcgcccccaacctcctgggtgatccagacaactttacacccgcc
aacccactagtcaccccaccacacatcaagccagagtgatacttcttattcgcttatgcc
atccttcgctcaattccaaacaaattgggcggagtcttagctcttttattctctattata
atcctattcctcatgcccttcctccacacctctaaacaacgaaccctcatgttccggcct
ttggcaaaactcttcttttgaacactagtagccaacaccctcattctaacctgaatcggg
ggtcaaccagtagaagacccattcgtcataattggccaactagcctctatc
//
>LC581583
atggcccctgtacttcgcaaaacccatccactagtaaaaattatcaacaattcatttatt
gacctccccgcgccagtcaacctctcatcattatgaaactttggctctctgctgggggtc
tgcctaatcgcccaaatcgttactggactattcctagcaatgcactacaccgccgacaca
tctatagccttctcatccgttgcccatatctgccgagacgtaaacaacggatgactgctc
cgcaaccttcatgcaaatggcgcctcatttttcttcatctgcatctatctccacatcgga
cgagggatgtactatggctccttcctgttcaaagagacttgaaatattggtgttattctc
ctattcttggtcatagccacagcattcgtgggctatgttctcccatgagggcagatgtct
ttctgaggggcaaccgtaattacaaaccttctctccgccgccccctacattggaaccgag
cttgttcaatgaatctgaggcggattttcagtagacaacgcaactctgacacggtttttc
acatttcacttcatcctgccatttatcattgcaggcgcctctatactccaccttctgttc
ttacatcaaacaggatcctccaacccaacaggccttaatcctaacttcgacaaaatcccc
tttcacgcctattactcctacaaggatcttttcggcttcgcaatcatacttgctttgctt
gccctcctatccaccttcgcccccaacctcctaggcgacccagacaactttacgccggct
aacccattagtcacccccccgcacatcaagccagagtggtactttctattcgcctacgcc
attcttcgctcaatcccaaacaaattgggcggggtcttagctcttttattctctatcata
atcctcttcctcatgcccttcctccacacctccaaacaacgaaccctcatgtttcggccc
attgcaaaactcttcttttgaacactagtagccaacaccctcatcctaacctgaattggg
ggtcaaccagtagaagaccctttcgtcataattggccaattagcctctatc
//
>LC581584
atggcccctgtacttcgcaaaacccatccactagtaaaaattatcaacaattcatttatt
gacctccccgcgccagtcaacctctcatcattatgaaactttggctctctgctggggatc
tgcctaatcgcccaaatcgttactggactattcctagcaatgcactacaccgccgacaca
tctatagccttctcatccgttgcccatatctgccgagacgtaaacaacggatgactgctc
cgcaaccttcatgcaaatggcgcctcatttttcttcatctgcatctatctccacatcgga
cgagggatgtactatggctccttcctgttcaaagagacttgaaatattggtgttattctc
ctattcttggtcatagccacagcattcgtgggctatgttctcccatgagggcagatgtct
ttctgaggggcaaccgtaattacaaaccttctctccgccgccccctacattggaaccgag
cttgttcaatgaatctgaggcggattttcagtagacaacgcaactctgacacggtttttc
acatttcacttcatcctgccatttatcattgcaggcgcctctatactccaccttctgttc
ttacatcaaacaggatcctccaacccaacaggccttaatcctaacttcgacaaaatcccc
tttcacgcctattactcctacaaggatcttttcggcttcgcaatcatacttgctttgctt
gccctcctatccaccttcgcccccaacctcctaggcgacccagacaactttacgccggct
aacccattagtcacccccccgcacatcaagccagagtggtactttctattcgcctacgcc
attcttcgctcaatcccaaacaaattgggcggggtcttagctcttttattctctatcata
atcctcttcctcatgcccttcctccacacctccaaacaacgaaccctcatgtttcggccc
attgcaaaactcttcttttgaacactagtagccaacaccctcatcctaacctgaattggg
ggtcaaccagtagaagaccctttcgtcataattggccaattagcctctatc
//
>LC581585
atggcccctgtacttcgcaaaacccatccactagtaaaaattatcaacaattcatttatt
gacctccccgcgccagtcaacctctcatcattatgaaactttggctctctgctggggatc
tgcctaatcgcccaaatcgttactggactattcctagcaatgcactacaccgccgacaca
tctatagccttctcatccgttgcccatatctgccgagacgtaaacaacggatgactgctc
cgcaaccttcatgcaaatggcgcctcatttttcttcatctgcatctatctccacatcgga
cgagggatgtactatggctccttcctgttcaaagagacttgaaatattggtgttattctc
ctattcttggtcatagccacagcattcgtgggctatgttctcccatgagggcaaatgtct
ttctgaggggcaaccgtaattacaaaccttctctccgccgccccctacattggaaccgag
cttgttcagtgaatctgaggcggattttcagtagacaacgcaactctgacacggtttttc
acatttcacttcatcctaccgtttatcattgcaggcgcctctatactccaccttctgttc
ttacatcaaacaggatcctccaacccaacaggccttaatcctaacttcgacaaaatcccc
tttcacgcctattactcctacaaggatcttttcggcttcgcaatcatacttgctttgctt
gccctcctatccaccttcgcccccaacctcctaggtgacccagacaactttacgccagct
aacccattagtcacccccccgcacatcaagccagagtggtactttctattcgcctacgcc
attcttcgctcaatcccaaacaaattgggcggggtcttagctcttttattctctatcata
atcctcttcctcatgcccttcctccacacctccaaacaacgaaccctcatgtttcggccc
attgcaaaactcttcttttgaacactagtagccaacaccctcatcctaacctgaattggg
ggtcagccagtagaagaccctttcgtcataattggccaattagcctctatc
//
>LC581586
atggcccctgtacttcgcaaaacccatccactagtaaaaattatcaacaattcatttatt
gacctccccgcgccagtcaacctctcatcattatgaaactttggctctctgctggggatc
tgcctaatcgcccaaatcgttactggactattcctagcaatgcactacaccgccgacaca
tctatagccttctcatccgttgcccatatctgccgagacgtaaacaacggatgactgctc
cgcaaccttcatgcaaatggcgcctcatttttcttcatctgcatctatctccacatcgga
cgagggatgtactatggctccttcctgttcaaagagacttgaaatattggtgttattctc
ctattcttggtcatagccacagcattcgtgggctatgttctcccatgagggcaaatgtct
ttctgaggggcaaccgtaattacaaaccttctctccgccgccccctacattggaaccgag
cttgttcagtgaatctgaggcggattttcagtagacaacgcaactctgacacggtttttc
acatttcacttcatcctaccgtttatcattgcaggcgcctctatactccaccttctgttc
ttacatcaaacaggatcctccaacccaacaggccttaatcctaacttcgacaaaatcccc
tttcacgcctattactcctacaaggatcttttcggcttcgcaatcatacttgctttgctt
gccctcctatccaccttcgcccccaacctcctaggtgacccagacaactttacgccagct
aacccattagtcacccccccgcacatcaagccagagtggtactttctattcgcctacgcc
attcttcgctcaatcccaaacaaattgggcggggtcttagctcttttattctctatcata
atcctcttcctcatgcccttcctccacacctccaaacaacgaaccctcatgtttcggccc
attgcaaaactcttcttttgaacactagtagccaacaccctcatcctaacctgaattggg
ggtcagccagtagaagaccctttcgtcataattggccaattagcctctatc
//
>LC581587
atggcccccgtacttcgcaaaacccatccactagtaaaaattattaataactcatttatt
gacctccccgcaccagttaacctctcatctctatggaactttgggtctctgctaggggtc
tgcctaattgcccagatcgttactggattatttctagcaatacactacaccgccgacaca
tctatggccttctcatccgttgcccatatttgccgagatgtaaacaacggctgactgctt
cgcaaccttcatgcaaatggtgcttcatttttcttcatctgcatctacctccacatcgga
cgaggaatgtactatggctccttcctattcaaagagacttgaaatatcggggttattctc
ctatttctggtcatagccacagcattcgtaggctacgtcctcccatggggacaaatgtct
ttctgaggggcaaccgtaatcacaaaccttctctctgccgccccctacattggaaccgaa
cttgttcaatgaatctgaggcggcttttcggtcgacaacgcaactctaacacggtttttc
acatttcacttcatcttaccatttatcattgcaggcgcctctatacttcacctcctattc
ttacatcaaacaggatcctccaacccgacaggccttaaccccaacttcgacaagatcccc
ttccacgcctactactcctacaaagacctcttcggtttcgcaattatgcttgctctcctt
gccctcttgtccaccttcgcccccaacctcctgggtgatccagacaactttacacccgcc
aacccactagtcaccccaccacacatcaagccagagtgatacttcttattcgcttatgcc
atccttcgctcaattccaaacaaactgggcggagtcttagctcttttattctctattata
atcctattcctcatgcccttcctccacacctctaaacaacgaaccctcatgttccggcct
ttggcaaaactcttcttttgaacactagtagccaacaccctcattctaacctgaatcggg
ggtcaaccagtagaagacccattcgtcataattggccaactagcctctatc
//
>LC581588
atggcccccgtacttcgcaaaacccatccactagtaaaaattattaataactcatttatt
gacctccccgcaccagttaacctctcatctctatggaactttgggtctctgctaggggtc
tgcctaattgcccagatcgttactggattatttctagcaatacactacaccgccgacaca
tctatggccttctcatccgttgcccatatttgccgagatgtaaacaacggctgactgctt
cgcaaccttcatgcaaatggtgcttcatttttcttcatctgcatctacctccacatcgga
cgaggaatgtactatggctccttcctattcaaagagacttgaaatatcggggttattctc
ctatttctggtcatagccacagcattcgtaggctacgtcctcccatggggacaaatgtct
ttctgaggggcaaccgtaatcacaaaccttctctctgccgccccctacattggaaccgaa
cttgttcaatgaatctgaggcggcttttcggtcgacaacgcaactctaacacggtttttc
acatttcacttcatcttaccatttatcattgcaggcgcctctatacttcacctcctattc
ttacatcaaacaggatcctccaacccgacaggccttaaccccaacttcgacaagatcccc
ttccacgcctactactcctacaaagacctcttcggtttcgcaattatgcttgctctcctt
gccctcttgtccaccttcgcccccaacctcctgggtgatccagacaactttacacccgcc
aacccactagtcaccccaccacacatcaagccagagtgatacttcttattcgcttatgcc
atccttcgctcaattccaaacaaactgggcggagtcttagctcttttattctctattata
atcctattcctcatgcccttcctccacacctctaaacaacgaaccctcatgttccggcct
ttggcaaaactcttcttttgaacactagtagccaacaccctcattctaacctgaatcggg
ggtcaaccagtagaagacccattcgtcataattggccaactagcctctatc
//
>LC581589
atggcccccgtacttcgcaaaacccatccactagtaaaaattattaataactcatttatt
gacctccccgcaccagttaacctctcatctctatggaactttgggtctctgctaggggtc
tgcctaattgcccagatcgttaccggattatttctagcaatacactacaccgccgacaca
tctatggccttctcatccgttgcccatatttgccgagatgtaaacaacggctgactgctt
cgcaaccttcatgcaaatggtgcttcatttttcttcatctgcatctacctccacatcgga
cgaggagtgtactatggctccttcctattcaaagagacttgaaatatcggggttattctc
ctatttctggtcatagctacagcattcgtaggctacgtcctcccatggggacagatatct
ttctgaggggcaaccgtaatcacaaaccttctctctgccgccccctacattggaaccgaa
cttgttcaatgaatctgaggcggcttttcggtcgacaacgcaactctaacacggtttttt
acatttcacttcatcttaccatttatcattgcaggcgcctctatacttcacctcctattc
ttacatcaaacaggatcctccaacccgacaggccttaaccccaacttcgacaagatcccc
ttccacgcctactactcctacaaagacctcttcggtttcgcaattatgcttgctctcctt
gccctcttgtccaccttcgcccccaacctcctgggtgatccagacaactttacacccgcc
aacccactagtcaccccaccacacatcaagccagagtgatacttcttattcgcttatgcc
atccttcgctcaattccaaacaaattgggcggagtcttagctcttttattctctattata
atcctattcctcatgcccttcctccacacctctaaacaacgaaccctcatgttccggcct
ttggcaaaactcttcttttgaacactagtagccaacaccctcattctaacctgaatcggg
ggtcaaccagtagaagacccattcgtcataattggccaactagcctctatc
//
>LC581590
atggcccccgtacttcgcaaaacccatccactagtaaaaattattaataactcatttatt
gacctccccgcaccagttaacctctcatctctatggaactttgggtctctgctaggggtc
tgcctaattgcccagatcgttactggattatttctagcaatacactacaccgccgacaca
tctatggccttctcatccgttgcccatatttgccgagatgtaaacaacggctgactgctt
cgcaaccttcatgcaaatggtgcttcatttttcttcatctgcatctacctccacatcgga
cgaggaatgtactatggctccttcctattcaaagagacttgaaatatcggggttattctc
ctatttctggtcatagccacagcattcgtgggctacgtcctcccatggggacaaatgtct
ttctgaggggcaaccgtaatcacaaaccttctctctgccgccccctacattggaaccgaa
cttgttcaatgaatctgaggcggcttttcggtcgacaacgcaactctaacacggtttttc
acatttcacttcatcttaccatttatcattgcaggcgcctctatacttcacctcctattc
ttacatcaaacaggatcctccaacccgacaggccttaaccccaacttcgacaagatcccc
ttccacgcctactactcctacaaagacctcttcggtttcgcaattatgcttgctctcctt
gccctcttgtccaccttcgcccccaacctcctgggtgatccagacaactttacacccgcc
aacccactagtcaccccaccacacatcaagccagagtgatacttcttattcgcttatgcc
atccttcgctcaattccaaacaaactgggcggagtcttagctcttttattctctattata
atcctattcctcatgcccttcctccacacctctaaacaacgaaccctcatgttccggcct
ttggcaaaactcttcttttgaacactagtagccaacaccctcattctaacctgaatcggg
ggtcaaccagtagaagacccattcgtcataattggccaactagcctctatc
//
>LC581591
atggcccctgtacttcgtaaaacccatccactagtaaaaattatcaacaattcatttatt
gacctccctgcaccagttaacctctcgtcattatgaaactttggctctctgctaggggtc
tgcctaattgcccaaatcgttactgggttattcctagcaatacactacaccgccgacaca
tctatggccttctcatccgttgcccatatctgccgagatgtaaacaacggctgactgctc
cgcaatctccatgcaaatggtgcctcatttttcttcatctgcatctaccttcacatcggc
cgaggaatgtactatggctctttcctgttcaaggagacttgaaatattggtgttattctc
ctatttttagtcatagccacagcattcgtaggctatgttctcccatgggggcaaatatct
ttctgaggggcaaccgtaattacaaaccttctctccgccgccccctacattggaaccgaa
cttgttcaatgaatctgaggcggattttcagtagacaacgcaactctaacacggtttttc
acatttcactttatcctaccattcatcattgcaggcgcctctatacttcaccttctgttc
ttacatcaaacaggatcctccaacccaacaggtcttaaccccaacttcgacaagatcccc
ttccacgcctattactcctacaaggatcttttcggcttcgcagtcatgcttgccctgctt
gccctcctatccaccttcgcccccaacctcttaggtgacccagacaactttacgccggcc
aacccattagttacccccccacacatcaaaccagagtgatactttttattcgcttacgcc
attcttcgctcaatcccaaacaaattgggtggggtcttagctcttttattctctatcata
atcctcttcctcatgcccttcctccacacctccaaacaacgaaccctcatgttccgaccc
ctagcaaaactctttttttgaacactcgtagccaacactctcatcctaacctgaatcggg
ggtcaaccagtagaagacccattcgttataattggtcaattagcctctatc
//
>LC581592
atggcccccgtacttcgcaaaacccatccactagtaaaaattattaataactcatttatt
gacctccccgcaccagttaacctctcatctctatggaactttgggtctctgctaggggtc
tgcctaattgcccagatcgttactggattatttctagcaatacactacaccgccgacaca
tctatggccttctcatccgttgcccatatttgccgagatgtaaacaacggctgactgctt
cgcaaccttcatgcaaatggtgcttcatttttcttcatctgcatctacctccacatcgga
cgaggaatgtactatggctccttcctattcaaagagacttgaaatatcggggttattctc
ctatttctggtcatagccacagcattcgtaggctacgtcctcccatggggacaaatgtct
ttctgaggggcaaccgtaatcacaaaccttctctctgccgccccctacattggaaccgaa
cttgttcaatgaatctgaggcggcttttcggttgacaacgcaactctaacacggtttttc
acatttcacttcatcttaccatttatcattgcaggcgcctctatacttcacctcctattc
ttacatcaaacaggatcctccaacccgacaggccttaaccccaacttcgacaagatcccc
ttccacgcctactactcctacaaagacctcttcggtttcgcaattatgcttgctctcctt
gccctcttgtccaccttcgcccccaacctcctgggtgatccagacaactttacacccgcc
aacccactagtcaccccaccacacatcaagccagagtgatacttcttattcgcttatgcc
atccttcgctcaattccaaacaaactgggcggagtcttagctcttttattctctattata
atcctattcctcatgcccttcctccacacctctaaacaacgaaccctcatgttccggcct
ttggcaaaactcttcttttgaacactagtagccaacaccctcattctaacctgaatcggg
ggtcaaccagtagaagacccattcgtcataattggccaactagcctctatc
//
>LC581593
atggcccccgtacttcgcaaaacccatccactagtaaaaattattaataactcatttatt
gacctccccgcaccagttaacctctcatctctatggaactttgggtctctgctaggggtc
tgcctaattgcccagatcgttactggattatttctagcaatacactacaccgccgacaca
tctatggccttctcatccgttgcccatatttgccgagatgtaaacaacggctgactgctt
cgcaaccttcatgcaaatggtgcttcatttttcttcatctgcatctacctccatatcgga
cgaggaatgtactatggctccttcctattcaaagagacttgaaatatcggggttattctc
ctatttctggtcatagctacagcattcgtaggctacgtcctcccatggggacaaatatct
ttctgaggggcaaccgtaatcacaaaccttctctctgccgccccctacattggaaccgaa
cttgttcaatgaatctgaggcggcttttcggtcgacaacgcaactctaacacggtttttt
acatttcacttcatcttaccatttatcattgcaggcgcctctatacttcacctcctattc
ttacaccaaacaggatcctccaacccgacaggccttaaccccaacttcgacaagatcccc
ttccacgcctactactcctacaaagacctcttcggtttcgcaattatgcttgctctcctt
gccctcttgtccaccttcgcccccaacctcctgggtgatccagacaactttacacccgcc
aacccactagtcaccccaccacacatcaagccagagtgatacttcttattcgcttatgcc
atccttcgctcaattccaaacaaattgggcggagtcttagctcttttattctctattata
atcctattcctcatgcccttcctccacacctctaaacaacgaaccctcatgttccggcct
ttggcaaaactcttcttttgaacactagtagccaacacccttattctaacctgaatcggg
ggccaaccagtagaagacccattcgtcataattggccaactagcctctatc
//
>LC581594
atggcccccgtacttcgcaaaacccatccactagtaaaaattattaataactcatttatt
gacctccccgcaccagttaacctctcatctctatggaactttgggtctctgctaggggtc
tgcctaattgcccagatcattactggattatttctagcaatacactacaccgccgacaca
tctatggccttctcatccgttgcccatatttgccgagatgtaaacaacggctgactgctt
cgcaaccttcatgcaaatggtgcttcatttttcttcatctgcatctacctccacatcgga
cgaggaatgtactatggctccttcctattcaaagagacttgaaatatcggggttattctc
ctatttctggtcatagctacagcattcgtaggctacgtcctcccatggggacaaatatct
ttctgaggggcaaccgtaatcacaaaccttctctctgccgccccctacattggaaccgaa
cttgttcaatgaatctgaggcggcttttcggtcgacaacgcaactctaacacggtttttc
acatttcacttcatcttaccatttatcattgcaggcgcctctatacttcacctcctattc
ttacatcaaacaggatcctccaacccgacaggccttaaccccaacttcgacaagatcccc
ttccacgcctactactcctacaaagacctcttcggtttcgcaattatgcttgctctcctt
gccctcttgtccaccttcgcccccaacctcctgggtgatccagacaactttacacccgcc
aacccactagtcaccccaccacacatcaagccagagtgatacttcttattcgcttatgcc
atccttcgctcaattccaaacaaattgggcggagtcttagctcttttattctctattata
atcctattcctcatgcccttcctccacacctctaaacaacgaaccctcatgttccggcct
ttggcaaaactcttcttttgaacactagtagccaacaccctcattctaacctgaatcggg
ggtcaaccagtagaagacccattcgtcataattggccaactagcctctatc
//
>LC581595
atggcccccgtacttcgcaaaacccatccactagtaaaaattattaataactcatttatt
gacctccccgcaccagttaacctctcatctctatggaactttgggtctctgctaggggtc
tgcctaattgcccagatcgttactggattatttctagcaatacactacaccgccgacaca
tctatggccttctcatccgttgcccatatttgccgagatgtaaacaacggctgactgctt
cgcaaccttcatgcaaatggtgcttcatttttcttcatctgcatctacctccacatcgga
cgaggaatgtactatggctccttcctattcaaagagacttgaaatatcggggttattctc
ctatttctggtcatagccacagcattcgtaggctacgtcctcccatggggacaaatgtct
ttctgaggggcaaccgtaatcacaaaccttctctctgccgccccctacattggaaccgaa
cttgttcaatgaatctgaggcggcttttcggttgacaacgcgactctaacacggtttttc
acatttcacttcatcttgccatttatcattgcaggcgcctctatacttcacctcctattc
ttacatcaaacaggatcctccaacccgacaggccttaaccccaacttcgacaagatcccc
ttccacgcctactactcctacaaagacctcttcggtttcgcaattatgcttgctctcctt
gccctcttgtccaccttcgcccccaacctcctgggtgatccagacaactttacacccgcc
aacccactagtcaccccaccacacatcaagccagagtgatacttcttattcgcttatgcc
atccttcgctcaattccaaacaaactgggcggagtcttagctcttttattctctattata
atcctattcctcatgcccttcctccacacctctaaacaacgaaccctcatgttccggcct
ttggcaaaactcttcttttgaacactagtagccaacaccctcattctaacctgaattggg
ggtcaaccagtagaagacccattcgtcataattggccaactagcctctatc
//
>LC581596
atggcccccgtacttcgcaaaacccatccactagtaaaaattattaataactcatttatt
gacctccccgcaccagttaacctctcatctctatgaaactttgggtctctgctaggggtc
tgcctaattgcccagatcgttactggattatttctagcaatacactacaccgccgacaca
tctatggccttctcatccgttgcccatatttgccgagatgtaaacaacggctgactgctt
cgcaaccttcatgcaaatggtgcttcatttttcttcatctgcatctacctccacatcgga
cgaggaatgtactatggctccttcctattcaaagagacttgaaatatcggggttattctc
ctatttctggtcatagccacagcattcgtaggctacgtcctcccatggggacaaatgtct
ttctgaggggcaaccgtaatcacaaaccttctctctgccgccccctacattggaaccgaa
cttgttcaatgaatctgaggcggcttttcggtcgacaacgcaactctaacacggtttttc
acatttcacttcatcttaccatttatcattgcaggcgcctctatacttcacctcctattc
ttacatcaaacaggatcctccaacccgacaggccttaaccccaacttcgacaagatcccc
ttccacgcctactactcctacaaagacctcttcggtttcgcaattatgcttgctctcctt
gccctcttgtccaccttcgcccccaacctcctgggtgatccagacaactttacacccgcc
aacccactagtcaccccaccacacatcaagccagagtgatacttcttattcgcttatgcc
atccttcgctcaattccaaacaaactgggcggagtcttagctcttttattctctattata
atcctattcctcatgcccttcctccacacctctaaacaacgaaccctcatgttccggcct
ttggcaaaactcttcttttgaacactagtagccaacaccctcattctaacctgaatcggg
ggtcaaccagtagaagacccattcgtcataattggccaactagcctctatc
//
>LC581597
atggcccccgtacttcgcaaaacccatccactagtaaaaattattaataactcatttatt
gacctccccgcaccagttaacctctcatctctatggaactttgggtctctgctaggggtc
tgcctaattgcccagatcattactggattatttctagcaatacactacaccgccgacaca
tctatggccttctcatccgttgcccatatttgccgagatgtaaacaacggctgactgctt
cgcaaccttcatgcaaatggtgcttcatttttcttcatctgcatctacctccacatcgga
cgaggaatgtactatggctccttcctattcaaagagacttgaaatatcggggttattctc
ctatttctggtcatagctacagcattcgtaggctacgtcctcccatggggacaaatatct
ttctgaggggcaaccgtaatcacaaaccttctctctgccgccccctacattggaaccgaa
cttgttcaatgaatctgaggcggcttttcggtcgacaacgcaactctaacacggtttttc
acatttcacttcatcttaccatttatcattgcaggcgcctctatacttcacctcctattc
ttacatcaaacaggatcctccaacccgacaggccttaaccccaacttcgacaagatcccc
ttccacgcctactactcctacaaagacctcttcggtttcgcaattatgcttgctctcctt
gccctcttgtccaccttcgcccccaacctcctgggtgatccagacaactttacacccgcc
aacccactagtcaccccaccacacatcaagccagagtgatacttcttattcgcttatgcc
atccttcgctcaattccaaacaaattgggcggagtcttagctcttttattctctattata
atcctattcctcatgcccttcctccacacctctaaacaacgaaccctcatgttccggcct
ttggcaaaactcttcttttgaacactagtagccaacaccctcattctaacctgaatcggg
ggtcaaccagtagaagacccattcgtcataattggccaactagcctctatc
//
>LC581598
atggcccccgtacttcgcaaaacccatccactagtaaaaattattaataactcatttatt
gacctccccgcaccagttaacctctcatctctatggaactttgggtctctgctaggggtc
tgcctaattgcccagatcgttactggattatttctagcaatacactacaccgccgacaca
tctatggccttctcatccgttgcccacatttgccgagatgtaaacaacggctgactgctt
cgcaaccttcatgcaaatggtgcttcatttttcttcatctgcatctacctccacatcgga
cgaggaatgtactatggctccttcctattcaaagagacttgaaatatcggggttattctc
ctatttctggtcatagccacagcattcgtaggctacgtcctcccatggggacaaatgtct
ttctgaggggcaaccgtaatcacaaaccttctctctgccgccccctatattggaaccgaa
cttgttcaatgaatctgaggcggcttttcggtcgacaacgcaaccctaacacggtttttc
acatttcacttcatcttaccatttatcattgcaggcgcctctatacttcacctcctattc
ttacatcaaacaggatcctccaacccgacaggccttaaccccaacttcgacaagatcccc
ttccacgcctactactcctacaaagacctcttcggtttcgcagttatacttgctctcctt
gccctcttggccaccttcgcccccaacctcctgggtgatccagacaactttacacccgcc
aacccactagtcaccccaccacacatcaagccagagtgatacttcttatttgcttatgcc
atccttcgctcaattccaaacaaactgggcggagtcttagctcttttattctctattata
atcctattcctcatgcctttcctccacacctctaaacaacgaacccttatgttccgacct
ttggcaaaactcttcttttgaacactagtagccaacaccctcattctaacctgaatcggg
ggtcaaccagtagaagacccattcgtcataattggccaactagcctctatc
//
>LC581599
atggcccccgtacttcgcaaaacccatccactagtaaaaattattaataactcatttatc
gacctccccgcaccagttaacctctcatctctatgaaactttgggtctctgctaggggtc
tgcctaattgcccagatcgttactggattatttctagcaatacactacaccgccgacaca
tctatggccttctcatccgttgcccatatctgccgagatgtaaacaacggctgactgctt
cgcaaccttcatgcaaatggtgcttcatttttcttcatctgcatctacctccacatcgga
cgaggaatgtactatggctccttcctattcaaagagacttgaaatatcggggttattctc
ctatttctggtcatagccacagcattcgtaggctacgtcctcccatggggacaaatgtct
ttctgaggggcaaccgtaatcacaaaccttctctctgccgccccctacattggaaccgaa
cttgttcaatgaatctgaggcggcttttcggtcgacaacgcaactctaacacggtttttc
acatttcacttcatcttaccatttatcattgcaggcgcctctatacttcacctcctattc
ttacatcaaacaggatcctccaacccgacaggccttaaccccaacttcgacaagatcccc
ttccacgcctactactcctacaaagacctcttcggtttcgcaattatgcttgctctcctt
gccctcttgtccaccttcgcccccaacctcttgggtgatccagacaactttacacccgcc
aacccactagtcaccccaccacacatcaagccagagtgatacttcttattcgcttatgcc
atccttcgctcaattccaaacaaactgggcggagtcttagctcttttattctctattata
atcctattcctcatgcccttcctccacacctctaaacaacgaacccttatgttccggcct
ttggcaaaactcttcttttgaacactagtagccaacaccctcattctaacctgaatcggg
ggtcaaccagtagaagacccattcgtcataattggccaactagcctctatc
//
>LC581600
atggcccccgtacttcgcaaaacccatccactagtaaaaattattaataactcatttatt
gacctccccgcaccagttaacctctcatctctatggaactttgggtctctgctaggggtc
tgcctaattgcccagatcgttactggattatttctagcaatacactacaccgccgacaca
tctatggccttctcatccgttgcccatatttgccgagatgtaaacaacggctgactgctt
cgcaaccttcatgcaaatggtgcttcatttttcttcatctgcatctacctccacatcgga
cgaggaatgtactatggctccttcctattcaaagagacttgaaatatcggggttattctc
ctatttctggtcatagccacagcattcgtaggctacgtcctcccatggggacaaatgtct
ttctgaggggcaaccgtaatcacaaaccttctctctgccgccccctacattggaaccgaa
cttgttcaatgaatctgaggcggcttttcggttgacaacgcaactctaacacggtttttc
acatttcacttcatcttaccatttatcattgcaggcgcctctatacttcacctcctattc
ttacatcaaacaggatcctccaacccgacaggccttaaccccaacttcgacaagatcccc
ttccacgcctactactcctacaaagacctcttcggtttcgcaattatgcttgctctcctt
gccctcttgtccaccttcgcccccaacctcctgggtgatccagacaactttacacccgcc
aacccactagtcaccccaccacacatcaagccagagtgatacttcttattcgcttatgcc
atccttcgctcaattccaaacaaactgggcggagtcttagctcttttattctctattata
atcctattcctcatgcccttcctccacacctctaaacaacgaaccctcatgttccggcct
ttggcaaaactcttcttttgaacactagtagccaacaccctcattctaacctgaatcggg
ggtcaaccagtagaagacccattcgtcataattggccaactagcctctatc
//
>LC581601
atggcccccgtacttcgcaaaacccatccactagtaaaaattattaataactcatttatc
gacctccccgcaccagttaacctctcatctctatgaaactttgggtctctgctaggggtc
tgcctaattgcccagatcgttactggattatttctagcaatacactacaccgccgacaca
tctatggccttctcatccgttgcccatatctgccgagatgtaaacaacggctgactgctt
cgcaaccttcatgcaaatggtgcttcatttttcttcatctgcatctacctccacatcgga
cgaggaatgtactatggctccttcctattcaaagagacttgaaatatcggggttattctc
ctatttctggtcatagccacagcattcgtaggctacgtcctcccatggggacaaatgtct
ttctgaggggcaaccgtaatcacaaaccttctctctgccgccccctacattggaaccgaa
cttgttcaatgaatctgaggcggcttttcggtcgacaacgcaactctaacacggtttttc
acatttcacttcatcttaccatttatcattgcaggcgcctctatacttcacctcctattc
ttacatcaaacaggatcctccaacccgacaggccttaaccccaacttcgacaagatcccc
ttccacgcctactactcctacaaagacctcttcggtttcgcaattatgcttgctctcctt
gccctcttgtccaccttcgcccccaacctcttgggtgatccagacaactttacacccgcc
aacccactagtcaccccaccacacatcaagccagagtgatacttcttattcgcttatgcc
atccttcgctcaattccaaacaaactgggcggagtcttagctcttttattctctattata
atcctattcctcatgcccttcctccacacctctaaacaacgaacccttatgttccggcct
ttggcaaaactcttcttttgaacactagtagccaacaccctcattctaacctgaatcggg
ggtcaaccagtagaagacccattcgtcataattggccaactagcctctatc
//
>LC581602
atggcccccgtacttcgcaaaacccatccactagtaaaaattattaataactcatttatt
gacctccccgcaccagttaacctctcatctctatggaactttgggtctctgctaggggtc
tgcctaattgcccagatcgttactggattatttctagcaatacactacaccgccgacaca
tctatggccttctcatccgttgcccatatttgccgagatgtaaacaacggctgactgctt
cgcaaccttcatgcaaatggtgcttcatttttcttcatctgcatctacctccacatcgga
cgaggaatgtactatggctccttcctattcaaagagacttgaaatatcggggttattctc
ctatttctggtcatagccacagcattcgtaggctacgtcctcccatggggacaaatgtct
ttctgaggggcaaccgtaatcacaaaccttctctctgccgccccctacattggaaccgaa
cttgttcaatgaatctgaggcggcttttcggtcgacaacgcaactctaacacggtttttc
acatttcacttcatcttaccatttatcattgcaggcgcttctatacttcacctcctattc
ttacatcaaacaggatcctccaacccgacaggccttaaccccaacttcgacaagatcccc
ttccacgcctactactcctacaaagacctcttcggtttcgcaattatgcttgctctcctt
gccctcttgtccaccttcgcccccaacctcctgggtgatccagacaactttacacccgcc
aacccactagtcaccccaccacacatcaagccagagtgatacttcttattcgcttatgcc
atccttcgctcaattccaaacaaactgggcggagtcttagctcttttattctctattata
atcctattcctcatgcccttcctccacacctctaaacaacgaaccctcatgttccggcct
ttggcaaaactcttcttttgaacactagtagccaacaccctcattctaacctgaatcggg
ggtcaaccagtagaagacccattcgtcataattggccaactagcctctatc
//
>LC581603
atggcccccgtacttcgcaaaacccatccactagtaaaaattattaataactcatttatt
gacctccccgcaccagttaacctctcatctctatggaactttgggtctctgctaggggtc
tgcctaattgcccagatcgttactggattatttctagcaatacactacaccgccgacaca
tctatggccttctcatccgttgcccatgtttgccgagatgtaaacaacggctgactgctt
cgcaaccttcatgcaaatggtgcttcatttttcttcatctgcatctacctccacatcgga
cgaggaatgtactatggctccttcctattcaaagagacttgaaatatcggggttattctc
ctatttctggtcatagccacagcattcgtaggctacgtcctcccatggggacaaatgtct
ttctgaggggcaaccgtaatcacaaaccttctctctgccgccccctacattggaaccgaa
cttgttcaatgaatctgaggcggcttttcggtcgacaacgcaactctaacacggtttttc
acatttcacttcatcttaccatttatcattgcaggcgcctctatacttcacctcctattt
ttacatcaaacaggatcctccaacccgaccggccttaaccccaacttcgacaagatcccc
ttccacgcctactactcctacaaagacctcttcggtttcgcaattatgcttgctctcctt
gccctcttgtccaccttcgcccccaacctcctgggtgatccagacaactttacacccgcc
aacccactagtcaccccaccacacatcaagccagagtgatacttcttattcgcttatgcc
atccttcgctcaattccaaacaaactgggcggagtcttagctcttttattctctattata
atcctattcctcatgcccttcctccacacctctaaacaacgaaccctcatgttccggcct
ttggcaaaactcttcttttgaacactagtagccaacaccctcattctaacctgaatcggg
ggtcaaccagtagaagacccattcgtcataattggccaactagcctctatc
//
>LC581604
atggcccccgtacttcgcaaaacccatccactagtaaaaattattaataactcatttatt
gacctccccgcaccagttaacctctcatctctatggaactttgggtctctgctaggggtc
tgcctaattgcccagatcgttactggattatttctagcaatacactacaccgccgacaca
tctatggccttctcatccgttgcccatatttgccgagatgtaaacaacggctgactgctt
cgcaaccttcatgcaaatggtgcttcatttttcttcatctgcatctacctccacatcgga
cgaggaatgtactatggctccttcctattcaaagagacttgaaatatcggggttattctc
ctacttctggtcatagccacagcattcgtaggctacgtcctcccatggggacaaatgtct
ttctgaggggcaaccgtaatcacaaaccttctctctgccgccccctacattggaaccgaa
cttgttcaatgaatctgaggcggcttttcggttgacaacgcgactctaacacggtttttc
acatttcacttcatcttaccatttatcattgcaggcgcctctatacttcacctcctattc
ttacatcaaacaggatcctccaacccgacaggccttaaccccaacttcgacaagatcccc
ttccacgcctactactcctacaaagacctcttcggtttcgcaattatgcttgctctcctt
gccctcttgtccaccttcgcccccaacctcctgggtgatccagacaactttacacccgcc
aacccactagtcaccccaccacacatcaagccagagtgatacttcttattcgcttatgcc
atccttcgctcaattccaaacaaactgggcggagtcttagctcttttattctctattata
atcctattcctcatgcccttcctccacacctctaaacaacgaaccctcatgttccggcct
ttggcaaaactcttcttttgaacactagtagccaacaccctcattctaacctgaatcggg
ggtcaaccggtagaagacccattcgtcataattggccaactagcctctatc
//
>LC581605
atggcccccgtacttcgcaaaacccatccactagtaaaaattattaataactcatttatt
gacctccccgcaccagttaacctctcatctctatggaactttgggtctctgctaggggtc
tgcctaattgcccagatcgttactggattatttctagcaatacactacaccgccgacaca
tctatggccttctcatccgttgcccatatttgccgagatgtaaacaacggctgactgctt
cgcaaccttcatgcaaatggtgcttcatttttcttcatctgcatctacctccacatcgga
cgaggaatgtactatggctccttcctattcaaagagacttgaaatatcggggttattctc
ctatttctggtcatagccacagcattcgtaggctacgtcctcccatggggacaaatgtct
ttctgaggggcaaccgtaatcacaaaccttctctctgccgccccctacattggaaccgaa
cttgttcaatgaatctgaggcggcttttcggtcgacaacgcaactctaacacggtttttc
acatttcacttcatcttaccatttatcattgcaggcgcctctatacttcacctcctattc
ttacatcaaacaggatcctccaacccgacaggccttaaccccaacttcgacaagatcccc
ttccacgcctactactcctacaaagacctcttcggtttcgcaattatgcttgctctcctt
gccctcttgtccaccttcgcccccaacctcctgggtgatccagacaactttacacccgcc
aacccactagtcaccccaccacacatcaagccagagtgatacttcttattcgcttatgcc
atccttcgctcaattccaaacaaactgggcggagtcttagctcttttattctctattata
atcctattcctcatgcccttcctccacacctctaaacaacgaaccctcatgttccggcct
ttggcaaaactcttcttttgaacactagtagccaacaccctcattctaacctgaatcggg
ggtcaaccagtagaagacccattcgtcataattggccaactagcctctatc
//
>LC581606
atggcccccgtacttcgcaaaacccatccactagtaaaaattattaataactcatttatt
gacctccccgcaccagttaacctctcatctctatggaactttgggtctctgctaggggtc
tgcctaattgcccagatcgttactggattatttctagcaatacactacaccgccgacaca
tctatggccttctcatccgttgcccatatttgccgagatgtaaacaacggctgactgctt
cgcaaccttcatgcaaatggtgcttcatttttcttcatctgcatctacctccacatcgga
cgaggaatgtactatggctccttcctattcaaagagacttgaaatatcggggttattctc
ctatttctggtcatagccacagcattcgtaggctacgtcctcccatggggacaaatgtct
ttctgaggggcaaccgtaatcacaaaccttctctctgccgccccctacattggaaccgaa
cttgttcaatgaatctgaggcggcttttcggttgacaacgcaactctaacacggtttttc
acatttcacttcatcttaccatttatcattgcaggcgcctctatacttcacctcctattc
ttacatcaaacaggatcctccaacccgacaggccttaaccccaacttcgacaagatcccc
ttccacgcctactactcctacaaagacctcttcggtttcgcaattatgcttgctctcctt
gccctcttgtccaccttcgcccccaacctcctgggtgatccagacaactttacacccgcc
aacccactagtcaccccaccacacatcaagccagagtgatacttcttattcgcttatgcc
atccttcgctcaattccaaacaaactgggcggagtcttagctcttttattctctattata
atcctattcctcatgcccttcctccacacctctaaacaacgaaccctcatgttccggcct
ttggcaaaactcttcttttgaacactagtagccaacaccctcattctaacctgaatcggg
ggtcaaccagtagaagacccattcgtcataattggccaactagcctctatc
//
>LC581607
atggcccccgtacttcgcaaaacccatccactagtaaaaattattaataactcatttatt
gacctccccgcaccagttaacctctcatctctatggaactttgggtctctgctaggggtc
tgcctaattgcccagatcgttactggattatttctagcaatacactacaccgccgacaca
tctatggccttctcatccgttgcccatatttgccgagatgtaaacaacggctgactgctt
cgcaaccttcatgcaaatggtgcttcatttttcttcatctgcatctacctccacatcgga
cgaggaatgtactatggctccttcctattcaaagagacttgaaatatcggggttattctc
ctatttctggtcatagccacagcattcgtaggctacgtcctcccatggggacaaatgtct
ttctgaggggcaaccgtaatcacaaaccttctctctgccgccccctacattggaaccgaa
cttgttcaatgaatctgaggcggcttttcggtcgacaacgcaactctaacacggtttttc
acatttcacttcatcttaccatttatcattgcaggcgcctctatacttcacctcctattc
ttacatcaaacaggatcctccaacccgacaggccttaaccccaacttcgacaagatcccc
ttccacgcctactactcctacaaagacctcttcggtttcgcaattatgcttgctctcctt
gccctcttgtccaccttcgcccccaacctcctgggtgatccagacaactttacacccgcc
aacccactagtcaccccaccacacatcaagccagagtgatacttcttattcgcttatgcc
atccttcgctcaattccaaacaaactgggcggagtcttagctcttttattctctattata
atcctattcctcatgcccttcctccacacctctaaacaacgaacccttatgttccggcct
ttggcaaaactcttcttttgaacactagtagccaacaccctcattctaacctgaatcggg
ggtcaaccagtagaagacccattcgtcataattggccaactagcctctatc
//
>LC581608
atggcccccgtacttcgcaaaacccatccactagtaaaaattattaataactcatttatt
gacctccccgcaccagttaacctctcatctctatggaactttgggtctctgctaggggtc
tgcctaattgcccaggtcgttactggattatttctagcaatacactacaccgccgacaca
tctatggccttctcatccgttgcccatatttgccgagatgtaaacaacggctgactgctt
cgcaaccttcatgcaaatggtgcttcatttttcttcatctgcatctacctccacatcgga
cgaggaatgtactatggctccttcctattcaaagagacttgaaatatcggggttattctc
ctatttctggtcatagctacagcattcgtaggctacgtcctcccatggggacagatatct
ttctgaggggcaaccgtaatcacaaaccttctctctgccgccccctacattggaaccgaa
cttgttcaatgaatctgaggcggcttttcggtcgacaacgcaactctaacacggtttttt
acatttcacttcatcttaccatttatcattgcaggcgcctctatacttcatctcctattc
ttacatcaaacaggatcctccaatccgacaggccttaaccccaacttcgacaagatcccc
ttccacgcctactactcctacaaagacctcttcggtttcgcaattatgcttgctctcctt
gccctcttgtccaccttcgcccccaacctcctgggtgatccagacaactttacacccgcc
aacccactagtcaccccaccacacatcaagccagagtgatacttcttattcgcttatgcc
atccttcgctcaattccaaacaaattgggcggagtcttagctcttttattctctattata
atcctattcctcatgcccttcctccacacctctaaacaacgaaccctcatgttccggcct
ttggcaaaactcttcttttgaacactagtagccaacaccctcattctaacctgaatcggg
ggtcaaccagtagaagacccattcgtcataattggccaactagcctctatc
//
>LC581609
atggcccccgtacttcgcaaaacccatccactagtaaaaattattaataactcatttatt
gacctccccgcaccagttaacctctcatctctatggaactttgggtctctgctaggggtc
tgcctaattgcccagatcgttaccggattatttctagcaatacactacaccgccgacaca
tctatggccttctcatccgttgcccatatttgccgagatgtaaacaacggctgactgctt
cgcaaccttcatgcaaacggtgcttcatttttcttcatctgcatctacctccacatcgga
cgaggaatgtactatggctccttcctattcaaagagacttgaaatatcggggttattctc
ctatttctggtcatagctacagcattcgtaggctacgtcctcccatggggacagatatct
ttctgaggggcaaccgtaatcacaaaccttctctctgccgccccctacattggaaccgaa
cttgttcaatgaatctgaggcggcttttcggtcgacaacgcaactctaacacggtttttt
acatttcacttcatcttaccatttatcattgcaggcgcctctatacttcacctcctattc
ttacatcaaacaggatcctccaacccgacaggccttaaccccaacttcgacaagatcccc
ttccacgcctactactcctacaaagacctcttcggtttcgcaattatgcttgctctcctt
gccctcttgtccaccttcgcccccaacctcctgggtgatccagacaactttacacccgcc
aacccactagtcaccccaccacacatcaagccggagtgatacttcttattcgcttatgcc
atccttcgctcaattccaaacaaattgggcggagtcttagctcttttattctctattata
atcctattcctcatgcccttcctccacacctctaaacaacgaaccctcatgttccggcct
ttggcaaaactcttcttttgaacactagtagccaacaccctcattctaacctgaatcggg
ggtcaaccagtagaagacccattcgtcataattggccaactagcctctatc
//
>LC581610
atggcccccgtacttcgcaaaacccacccactagtaaaaattattaataactcatttatt
gacctccccgcaccagttaacctctcatctctatggaactttgggtctctgctaggggtc
tgcctaattgcccagatcgttactggattatttctagcaatacactacaccgccgacaca
tctatggccttctcatccgttgcccacatttgccgagatgtaaacaacggctgactgctt
cgcaaccttcatgcaaatggtgcttcatttttcttcatctgcatctacctccacatcgga
cgaggaatgtactatggctccttcctattcaaagagacttgaaatatcggggttattctc
ctatttctggtcatagctacagcattcgtaggctacgtcctcccatggggacaaatgtct
ttctgaggggcaaccgtaatcacaaaccttctctctgccgccccctatattggaaccgaa
cttgttcaatgaatctgaggcggcttttcggtcgacaacgcaactctaacacggtttttc
acatttcacttcatcttaccatttatcattgcaggcgcctctatactccacctcctattc
ttacatcaaacaggatcctccaacccgacaggccttaaccccaacttcgacaagatcccc
ttccacgcctactactcctacaaagacctcttcggtttcgcaattatgcttgctctcctt
gccctcttgtccaccttcgcccccaacctcctgggtgatccagacaactttacacccgcc
aacccactagtcaccccaccacacatcaagccagagtgatacttcttattcgcttatgcc
atccttcgctcaattccaaacaaactgggcggagtcttagctcttttattctctattata
atcctattcctcatgcccttcctccacacctctaaacaacgaaccctcatgttccggcct
ttggcaaaactcttcttttgaacactagtagccaacaccctcattctaacctgaatcggg
ggtcaaccagtagaagacccattcgtcataattggccaactagcctctatc
//
>LC581611
atggcccccgtacttcgcaaaacccacccactagtaaaaattattaataactcatttatt
gacctccccgcaccagttaacctctcatctctatggaactttgggtctctgctaggggtc
tgcctaattgcccagatcgttactggattatttctagcaatacactacaccgccgacaca
tctatggccttctcatccgttgcccacatttgccgagatgtaaacaacggctgactgctt
cgcaaccttcatgcaaatggtgcttcatttttcttcatctgcatctacctccacatcgga
cgaggaatgtactatggctccttcctattcaaagagacttgaaatatcggggttattctc
ctatttctggtcatagccacagcattcgtaggctacgtcctcccatggggacaaatgtct
ttctgaggggcaaccgtaatcacaaaccttctctctgccgccccctatattggaaccgaa
cttgttcaatgaatctgaggcggcttttcggtcgacaacgcaactctaacacggtttttc
acatttcacttcatcttaccatttatcattgcaggcgcctctatactccacctcctattc
ttacatcaaacaggatcctccaacccgacaggccttaaccccaacttcgacaagatcccc
ttccacgcctactactcctacaaagacctcttcggtttcgcaattatgcttgctctcctt
gccctcttgtccaccttcgcccccaacctcctgggtgatccagacaactttacacccgcc
aacccactagtcaccccaccacacatcaagccagagtgatacttcttattcgcttatgcc
atccttcgctcaattccaaacaaactgggcggagtcttagctcttttattctctattata
atcctattcctcatgcccttcctccacacctctaaacaacgaaccctcatgttccggcct
ttggcaaaactcttcttttgaacactagtagccaacaccctcattctaacctgaatcggg
ggtcaaccagtagaagacccattcgtcataattggccaactagcctctatc
//
>LC581612
atggcccctgtacttcgtaaaacccatccactagtaaaaattatcaacaattcatttatt
gacctccctgcaccagttaacctctcgtcattatgaaactttggctctctgctaggggtc
tgcctaattgcccaaatcgttactggattattcctagcaatacactacaccgccgacaca
tctatggccttctcatccgttgcccatatctgccgagatgtaaacaacggctgactgctc
cgcaatctccatgcaaatggtgcctcatttttcttcatctgcatctaccttcacatcggc
cgaggaatgtactatggctctttcctgttcaaggagacttgaaatattggtgttattctc
ctatttttagtcatagccacagcattcgtaggctatgttctcccatggggacaaatatct
ttctgaggggcaaccgtaattacaaaccttctctccgccgccccctacattggaaccgaa
cttgttcaatgaatctgaggcggattttcagtagacaacgcaactctaacacggtttttc
acatttcactttatcctaccattcatcattgcaggcgcctctatacttcaccttctgttc
ttacatcaaacaggatcctctaacccaacaggtcttaaccccaacttcgacaagatcccc
ttccacgcctattactcctacaaggatcttttcggcttcgcagtcatgcttgccctgctt
gccctcctatccaccttcgcccccaacctcttaggtgacccagacaactttacgccggcc
aacccattagttacccccccacacatcaaaccagagtgatactttttattcgcttacgcc
attcttcgctcaatcccaaacaaattgggtggggtcttagctcttttattctctatcata
atcctcttcctcatgcccttcctccacacctccaaacaacgaaccctcatgttccgaccc
ctagcaaaactctttttttgaacactcgtagccaacactctcatcctaacctgaatcggg
ggtcaaccagtagaagacccattcgttataattggtcaattagcctctatc
//
>LC581613
atggcccctgtacttcgtaaaacccatccactagtaaaaattatcaacaattcatttatt
gacctccctgcaccagttaacctctcgtcattatgaaactttggctctctgctaggggtc
tgcctaattgcccaaatcgttactggattattcctagcaatacactacaccgccgacaca
tctatggccttctcatccgttgcccatatctgccgagatgtaaacaacggctgactgctc
cgcaatctccatgcaaatggtgcctcatttttcttcatctgcatctaccttcacatcggc
cgaggaatgtactatggctctttcctgttcaaggagacttgaaatattggtgttattctc
ctatttttagtcatagccacagcattcgtaggctatgttctcccatggggacaaatatct
ttctgaggggcaaccgtaattacaaaccttctctccgccgccccctacattggaaccgaa
cttgttcaatgaatctgaggcggattttcagtagacaacgcaactctaacacggtttttc
acatttcactttatcctaccattcatcattgcaggcgcctctatacttcaccttctgttc
ttacatcaaacaggatcctctaacccaacaggtcttaaccccaacttcgacaagatcccc
ttccacgcctattactcctacaaggatcttttcggcttcgcagtcatgcttgccctgctt
gccctcctatccaccttcgcccccaacctcttaggtgacccagacaactttacgccggcc
aacccattagttacccccccacacatcaaaccagagtgatactttttattcgcttacgcc
attcttcgctcaatcccaaacaaattgggtggggtcttagctcttttattctctatcata
atcctcttcctcatgcccttcctccacacctccaaacaacgaaccctcatgttccgaccc
ctagcaaaactctttttttgaacactcgtagccaacactctcatcctaacctgaatcggg
ggtcaaccagtagaagacccattcgttataattggtcaattagcctctatc
//
>LC581614
atggcccccgtacttcgcaaaacccatccactagtaaaaattattaataactcatttatt
gacctccccgcaccagttaacctctcatctctatggaactttgggtctctgctaggggtc
tgcctaattgcccagatcgttactggattatttctagcaatacactacaccgccgacaca
tctatggccttctcatccgttgcccatatttgccgagatgtaaacaacggctgactgctt
cgcaaccttcatgcaaatggtgcttcatttttcttcatctgcatctacctccacatcgga
cgaggaatgtactatggctccttcctattcaaagagacttgaaatatcggggttattctc
ctatttctggtcatagccacagcattcgtaggctacgtcctcccatggggacaaatgtct
ttctgaggggcaaccgtaatcacaaaccttctctctgccgccccctacattggaaccgaa
cttgttcaatgaatctgaggcggcttttcggtcgacaacgcaactctaacacggtttttc
acatttcacttcatcttaccatttatcattgcaggcgcctctatacttcacctcctattc
ttacatcaaacaggatcctccaacccgacaggccttaaccccaacttcgacaagatcccc
ttccacgcctactactcctacaaagacctcttcggtttcgcaattatgcttgctctcctt
gccctcttgtccaccttcgcccccaacctcctgggtgatccagacaactttacacccgcc
aacccactagtcaccccaccacacatcaagccagagtgatacttcttattcgcttatgcc
atccttcgctcaattccaaacaaactgggcggagtcttagctcttttattctctattata
atcctattcctcatgcccttcctccacacctctaaacaacgaaccctcatgttccggcct
ttggcaaaactcttcttttgaacactagtagccaacaccctcattctaacctgaatcggg
ggtcaaccagtagaagacccattcgtcataattggccaactagcctctatc
//
>LC581615
atggcccccgtacttcgcaaaacccatccactagtaaaaattattaataactcatttatt
gacctccccgcaccagttaacctctcatctctatggaactttgggtctctgctaggggtc
tgcctaattgcccagatcattactggactatttctagcaatacactacaccgccgacaca
tctatggccttctcatccgttgcccatatttgccgagatgtaaacaacggctgactgctt
cgcaaccttcatgcaaatggtgcttcatttttcttcatctgcatctacctccacatcgga
cgaggaatgtactatggctccttcctattcaaagagacttgaaatatcggggttattctc
ctatttctggtcatagctacagcattcgtaggctacgtcctcccatggggacaaatatct
ttctgaggggcaaccgtaatcacaaaccttctctctgccgccccctacattggaaccgaa
cttgttcaatgaatctgaggcggcttttcggtcgacaacgcaactctaacacggtttttc
acatttcacttcatcttaccatttatcattgcaggcgcctctatacttcacctcctattc
ttacatcaaacaggatcctccaacccgacaggccttaaccccaacttcgacaagatcccc
ttccacgcctactactcctacaaagacctcttcggtttcgcaattatgcttgctctcctt
gccctcttgtccaccttcgcccccaacctcctgggtgatccagacaactttacacccgcc
aacccactagtcaccccaccacacatcaagccagagtgatacttcttattcgcttatgcc
atccttcgctcaattccaaacaaattgggcggagtcttagctcttttattctctattata
atcctattcctcatgcccttcctccacacctctaaacaacgaaccctcatgttccggcct
ttggcaaaactcttcttttgaacactagtagccaacaccctcattctaacctgaatcggg
ggtcaaccagtagaagacccattcgtcataattggccaactagcctctatc
//
>LC581616
atggcccccgtacttcgcaaaacccatccactagtaaaaattattaataactcatttatt
gacctccccgcaccagttaacctctcatctctatggaactttgggtctctgctaggggtc
tgcctaattgcccagatcgttactgggttatttctagcaatacactacaccgccgacaca
tctatggccttctcatccgttgcccatatttgccgagatgtaaacaacggctgactgctt
cgcaaccttcatgcaaatggtgcttcatttttcttcatttgcatctacctccacatcgga
cgaggaatgtactatggctccttcctattcaaagagacttgaaatatcggggttattctc
ctatttctggtcatagccacagcattcgtaggctacgtcctcccatggggacaaatgtct
ttctgaggggcaaccgtaatcacaaaccttctctctgccgccccctacattggaaccgaa
cttgttcaatgaatctgaggcggcttttcggtcgacaacgcaactctaacacggtttttc
acatttcacttcatcttaccatttatcattgcaggcgcctctatacttcacctcctattc
ttacatcaaacaggatcctccaacccgacaggccttaaccccaacttcgacaagatcccc
ttccacgcctactactcctacaaagacctcttcggtttcgcaattatgcttgctctcctt
gccctcttgtccaccttcgcccccaacctcctgggtgatccagacaactttacacccgcc
aacccactagtcaccccaccacacatcaagccagagtgatacttcttattcgcttatgcc
atccttcgctcaattccaaacaaactgggcggagtcttagctcttttattctctattata
atcctattcctcatgcccttcctccacacctctaaacaacgaaccctcatgttccggcct
ttggcaaaactcttcttttgaacactagtagccaacaccctcattctaacctgaatcggg
ggtcaaccagtagaagacccattcgtcataattggccaactagcctctatc
//
>LC581617
atggcccccgtacttcgcaaaacccatccactagtaaaaattattaataactcatttatt
gacctccccgcaccagttaacctctcatctctatggaactttgggtctctgctaggggtc
tgcctaattgcccagatcgttactggattatttctagcaatacactacaccgccgacaca
tctatggccttctcatccgttgcccatatttgccgagatgtaaacaacggctgactgctt
cgcaaccttcatgcaaatggtgcttcatttttcttcatctgcatctacctccacatcgga
cgaggaatgtactatggctccttcctattcaaagagacttgaaatatcggggttattctc
ctatttctggtcatagccacagcattcgtaggctacgtcctcccatggggacaaatgtct
ttctgaggggcaaccgtaatcacaaaccttctctctgccgccccctacattggaaccgaa
cttgttcaatgaatctgaggcggcttttcggtcgacaacgcaactctaacacggtttttc
acatttcacttcatcttaccatttatcattgcaggcgcctctatacttcacctcctattc
ttacatcaaacaggatcctccaacccgacaggccttaaccccaacttcgacaagatcccc
ttccacgcctactactcctacaaagacctcttcggtttcgcaattatgcttgctctcctt
gccctcttgtccaccttcgcccccaacctcctgggtgatccagacaactttacacccgcc
aacccactagtcaccccaccacacatcaagccagagtgatacttcttattcgcttatgcc
atccttcgctcaattccaaacaaactgggcggagtcttagctcttttattctctattata
atcctattcctcatgcccttcctccacacctctaaacaacgaaccctcatgttccggcct
ttggcaaaactcttcttttgaacactagtagccaacaccctcattctaacctgaatcggg
ggtcaaccagtagaagacccattcgtcataattggccaactagcctctatc
//
>LC581618
atggcccccgtacttcgcaaaacccatccactagtaaaaattattaataactcatttatc
gacctccccgcaccagttaacctctcatctctatgaaactttgggtctctgctaggggtc
tgcctaattgcccagatcgttactggattatttctagcaatacactacaccgccgacaca
tctatggccttctcatccgttgcccatatctgccgagatgtaaacaacggctgactgctt
cgcaaccttcatgcaaatggtgcttcatttttcttcatctgcatctacctccacatcgga
cgaggaatgtactatggctccttcctattcaaagagacttgaaatatcggggttattctc
ctatttctggtcatagccacagcattcgtaggctacgtcctcccatggggacaaatgtct
ttctgaggggcaaccgtaatcacaaaccttctctctgccgccccctacattggaaccgaa
cttgttcaatgaatctgaggcggcttttcggtcgacaacgcaactctaacacggtttttc
acatttcacttcatcttaccatttatcattgcaggcgcctctatacttcacctcctattc
ttacatcaaacaggatcctccaacccgacaggccttaaccccaacttcgacaagatcccc
ttccacgcctactactcctacaaagacctcttcggtttcgcaattatgcttgctctcctt
gccctcttgtccaccttcgcccccaacctcttgggtgatccagacaactttacacccgcc
aacccactagtcaccccaccacacatcaagccagagtgatacttcttattcgcttatgcc
atccttcgctcaattccaaacaaactgggcggagtcttagctcttttattctctattata
atcctattcctcatgcccttcctccacacctctaaacaacgaacccttatgttccggcct
ttggcaaaactcttcttttgaacactagtagccaacaccctcattctaacctgaatcggg
ggtcaaccagtagaagacccattcgtcataattggccaactagcctctatc
//
>LC581619
atggcccccgtacttcgcaaaacccatccactagtaaaaattattaataactcatttatt
gacctccccgcaccagttaacctctcatctctatggaactttgggtctctgctaggggtc
tgcctaattgctcagatcgttactggattatttctagcaatacactacaccgccgacaca
tctatggccttctcatccgttgcccatatttgccgagatgtaaacaacggctgactgctt
cgcaaccttcatgcaaatggtgcttcatttttcttcatctgcatctacctccacatcgga
cgaggaatgtactatggctccttcctattcaaagagacttgaaatatcggggttattctc
ctatttctggtcatagccacagcattcgtaggctacgtcctcccatggggacaaatgtct
ttctgaggggcaaccgtaatcacaaaccttctctctgccgccccctacattggaaccgaa
cttgttcaatgaatctgaggcggcttttcggttgacaacgcaactctaacacggtttttc
acatttcacttcatcttaccatttatcattgcaggcgcctctatacttcacctcctattc
ttacatcaaacaggatcctccaacccgacaggccttaaccccaacttcgacaagatcccc
ttccacgcctactactcctacaaagacctcttcggtttcgcaattatgcttgccctcctt
gccctcttgtccaccttcgcccccaacctcctgggtgatccagacaactttacacccgcc
aacccactagtcaccccaccacacatcaagccagagtgatacttcttattcgcttatgcc
atccttcgctcaattccaaacaaactgggcggagtcttagctcttttattctctattata
atcctattcctcatgcccttcctccacacctctaaacaacgaaccctcatgttccggcct
ttggcaaaactcttcttttgaacactagtagccaacaccctcattctaacctgaatcggg
ggtcaaccagtagaagacccattcgtcataattggccaactagcctctatc
//
>LC581620
atggcccccgtacttcgcaaaacccatccactagtaaaaattattaataactcatttatt
gacctccccgcaccagttaacctctcatctctatggaactttgggtctctgctaggggtc
tgcctaattgcccagatcgttactggattatttctagcaatacactacaccgccgacaca
tctatggccttctcatccgttgcccatatttgccgagatgtaaacaacggctgactgctt
cgcaaccttcatgcaaatggtgcttcatttttcttcatctgcatctacctccacatcgga
cgaggaatgtactatggctccttcctattcaaagagacttgacatatcggggttattctc
ctatttctggtcatagctacagcattcgtaggctacgtcctcccatggggacagatatct
ttctgaggggcaaccgtaatcacaaaccttctctctgccgccccctacattggaaccgaa
cttgttcaatgaatctgaggcggcttttcggtcgacaacgcaactctaacacggtttttt
acatttcacttcatcttaccatttatcattgcaggcgcctctatacttcatctcctattc
ttacatcaaacaggatcctccaatccgacaggccttaaccccaacttcgacaagatcccc
ttccacgcctactactcctacaaagacctcttcggtttcgcaattatacttgctctcctt
gccctcttgtccaccttcgcccccaacctcctgggtgatccagacaactttacacccgcc
aacccactagtcaccccaccacacatcaagccagagtgatacttcttattcgcttatgcc
atccttcgctcaattccaaacaaattgggcggagtcttagctcttttattctctattata
atcctattcctcatgcccttcctccacacctctaaacaacgaacccttatgttccggcct
ttggcaaaactcttcttttgaacactagtagccaacaccctcattctaacctgaatcggg
ggtcaaccagtagaagacccattcgtcataattggccaactagcctctatc
//
>LC581621
atggcccccgtacttcgcaaaacccatccactagtaaaaattattaataactcatttatt
gacctccccgcaccagttaacctctcatctctatggaactttgggtctctgctaggggtc
tgcctaattgcccagatcgttactggattatttctagcaatacactacaccgccgacaca
tctatggccttctcatccgttgcccatatttgccgagatgtaaacaacggctgactgctt
cgcaaccttcatgcaaatggtgcttcatttttcttcatctgcatctacctccacatcgga
cgaggaatgtactatggctccttcctattcaaagagacttgaaatatcggggttattctc
ctatttctggtcatagccacagcattcgtaggctacgtcctcccatggggacaaatgtct
ttctgaggggcaaccgtaatcacaaaccttctctctgccgccccctacattggaaccgaa
cttgttcaatgaatctgaggcggcttttcggtcgacaacgcaactctaacacggtttttc
acatttcacttcatcttaccatttatcattgcaggcgcctctatacttcacctcctattc
ttacaccaaacaggatcctccaacccgacaggccttaaccccaacttcgacaagatcccc
ttccacgcctactactcctacaaagacctcttcggtttcgcaattatgcttgctctcctt
gccctcttgtccaccttcgcccccaacctcctgggtgatccagacaactttacacccgcc
aacccactagtcaccccaccacacatcaagccagagtgatacttcttattcgcttatgcc
atccttcgctcaattccaaacaaactgggcggagtcttagctcttttattctctatcata
atcctattcctcatgcccttcctccacacctctaaacaacgaaccctcatgttccggcct
ttggcaaaactcttcttttgaacactagtagccaacaccctcattctaacctgaatcggg
ggtcaaccagtagaagacccattcgtcataattggccaactagcctctatc
//
>LC581622
atggcccccgtacttcgcaaaacccatccactagtaaaaattattaataactcatttatt
gacctccccgcaccagttaacctctcatctctatggaactttgggtctctgctaggggtc
tgcctaattgcccagatcgttactggattatttctagcaatacactacaccgccgacaca
tctatggccttctcatccgttgcccatatttgccgagatgtaaacaacggctgactgctt
cgcaaccttcatgcaaatggtgcttcatttttcttcatctgcatctacctccacatcgga
cgaggaatgtactatggctccttcctattcaaggagacttgaaatatcggggttattctc
ctatttctggtcatagccacagcattcgtaggctacgtcctcccatggggacaaatgtct
ttctgaggggcaaccgtaatcacaaaccttctctctgccgccccctacattggaaccgaa
cttgttcaatgaatctgaggcggcttttcggtcgacaacgcaactctaacacggtttttc
acatttcacttcatcttaccatttatcattgcaggcgcctctatacttcacctcctattc
ttacatcaaacaggatcctccaacccgacaggccttaaccccaacttcgacaagatcccc
ttccacgcctactactcctacaaagacctcttcggtttcgcaattatgcttgctctcctt
gccctcttgtccaccttcgcccccaacctcctgggtgatccagacaactttacacccgcc
aacccactagtcaccccaccacacatcaagccagagtgatacttcttattcgcttatgcc
atccttcgctcaattccaaacaaactgggcggagtcttagctcttttattctctattata
atcctattcctcatgcccttcctccacacctctaaacaacgaaccctcatgttccggcct
ttggcaaaactcttcttttgaacactagtagccaacaccctcattctaacctgaatcggg
ggtcaaccagtagaagacccattcgtcataattggccaactagcctctatc
//
>LC581623
atggcccccgtacttcgcaaaacccatccactagtaaaaattattaataactcatttatt
gacctccccgcaccagttaacctctcatctctatgaaactttgggtctctgctaggggtc
tgcctaattgcccagatcgttactggattatttctagcaatacactacaccgccgacaca
tctatggccttctcatccgttgcccatatctgccgagatgtaaacaacggctgactgctt
cgcaaccttcatgcaaatggtgcttcatttttcttcatctgcatctacctccacatcgga
cgaggaatgtactatggctccttcctattcaaagagacttgaaatatcggggttattctc
ctatttctggtcatagccacagcattcgtaggctacgtcctcccatgaggccaaatgtct
ttctgaggggcaaccgtaatcacaaaccttctctctgccgccccctacattggaaccgaa
cttgttcaatgaatctgaggcggcttttcggtcgacaacgcaactctaacacggtttttc
acatttcacttcatcttaccatttatcattgcaggcgcctctatacttcacctcctattc
ttacatcaaacaggatcctccaacccgacaggccttaaccccaacttcgacaagatcccc
ttccacgcctactactcctacaaagacctcttcggtttcgcaattatgcttgctctcctt
gccctcttgtccaccttcgcccccaacctcttgggtgatccagacaactttacacccgcc
aacccactagtcaccccaccacacatcaagccagagtgatacttcttattcgcttatgcc
atccttcgctcaattccaaacaaactgggcggagtcttagctcttttattctctattata
atcctattcctcatgcccttcctccacacctctaaacaacgaacccttatgttccggcct
ttggcaaaactcttcttttgaacactagtagccaacaccctcattctaacctgaatcggg
ggtcaaccagtagaagacccattcgtcataattggccaactagcctctatc
//
>LC581624
atggcccccgtacttcgtaaaacccatccactagtaaaaattatcaacaattcatttatt
gacctccctgcaccagttaacctctcgtcattatgaaactttggctctctgctaggggtc
tgcctaattgcccaaatcgttactgggttattcctagcaatacactacaccgccgacaca
tctatggccttctcatccgttgcccatatctgccgagatgtaaacaacggctgactgctc
cgcaatctccatgcaaatggtgcctcatttttcttcatctgcatctaccttcacatcggc
cgaggaatgtactatggctctttcctgttcaaggagacttgaaatattggtgttattctc
ctatttttagtcatagccacagcattcgtaggctatgttctcccatgggggcaaatatct
ttctgaggggcaaccgtaattacaaaccttctctccgccgccccctacattggaaccgaa
cttgttcaatgaatctgaggcggattttcagtagacaacgcaactctaacacggtttttc
acatttcactttatcttaccattcatcattgcaggcgcctctatacttcaccttctgttc
ttacatcaaacaggatcctccaacccaacaggtcttaaccccaacttcgacaagatcccc
ttccacgcctattactcctacaaggatcttttcggcttcgcagtcatgcttgccctgctt
gccctcctatccaccttcgcccccaacctcttaggtgacccagacaactttacaccggcc
aacccattagttacccctccacacatcaaaccagaatgatactttttattcgcttacgcc
attcttcgctcaatcccaaacaaattgggtggggtcttagctcttttattctctatcata
atcctcttcctcatgcccctcctccacacctccaaacaacgaaccctcatgttccgaccc
ctagcaaaactctttttttgaacactcgtagccaacactctcatcctaacctgaatcggg
ggtcaaccagtagaagacccattcgttataattggtcaattagcctctatc
//
>LC581625
atggcccccgtacttcgcaaaacccatccactagtaaaaattattaataactcatttatt
gacctccccgcaccagttaacctctcatctctatggaactttgggtctctgctaggggtc
tgcctaattgcccagatcgttactggattatttctagcaatacactacaccgccgacaca
tctatggccttctcatccgttgcccatatttgccgagatgtaaacaacggctgactgctt
cgcaaccttcatgcaaatggtgcttcatttttcttcatctgcatctacctccacatcgga
cgaggaatgtactatggctccttcctattcaaagagacttgaaatatcggggttattctc
ctatttctggtcatagccacagcattcgtaggctacgtcctcccatggggacaaatgtct
ttctgaggggcaaccgtaatcacaaaccttctctctgccgccccctacattggaaccgaa
cttgttcaatgaatctgaggcggcttttcggtcgacaacgcaactctaacacggtttttc
acatttcacttcatcttaccatttatcattgcaggcgcctctatacttcacctcctattc
ttacatcaaacaggatcctccaacccgacaggccttaaccccaacttcgacaagatcccc
ttccacgcctactactcctacaaagacctcttcggtttcgcaattatgcttgctctcctt
gccctcttgtccaccttcgcccccaacctcctgggtgatccagacaactttacacccgcc
aacccactagtcaccccaccacacatcaagccagagtgatacttcttattcgcttatgcc
atccttcgctcaattccaaacaaactgggcggagtcttagctcttttattctctattata
atcctattcctcatgcccttcctccacacctctaaacaacgaaccctcatgttccggcct
ttggcaaaactcttcttttgaacactagtagccaacaccctcattctaacctgaatcggg
ggtcaaccagtagaagacccattcgtcataattggccaactagcctctatc
//
>LC581626
atggcccctgtacttcgtaaaacccatccactagtaaaaattatcaacaattcatttatt
gacctccctgcgccagttaacctctcgtcattatgaaactttggctctctgctaggggtc
tgcctaattgcccaaatcgttactgggttattcctagcaatacactacaccgccgacaca
tctatggccttctcatccgttgcccatatctgccgagatgtaaacaacggctgactgctc
cgcaatctccatgcaaatggtgcctcattcttcttcatctgcatctaccttcacatcggc
cgaggaatgtactatggctctttcctgttcaaggagacttgaaatattggtgttattctc
ctatttttagtcatagccacagcattcgtaggctatgttctcccatgggggcaaatatct
ttctgaggggcaaccgtaattacaaaccttctctccgccgccccctacattggaaccgaa
cttgttcaatgaatctgaggcggattttcagtagacaacgcaactctaacacggtttttc
acatttcactttatcctaccattcatcattgcaggcgcctctatacttcaccttctgttc
ttacatcaaacaggatcctccaacccaacaggtcttaaccccaacttcgacaagatcccc
ttccacgcctattactcctacaaggatcttttcggcttcgcagtcatgcttgccctactt
gccctcctatccaccttcgcccccaacctcttaggtgacccagacaactttacgccagcc
aacccattagttacccctccacacatcaaaccagagtgatactttttattcgcttacgcc
attcttcgctcaatcccaaacaaattgggcggggtcttagctcttttattctctatcata
atcctcttcctcatgcccttcctccacacctccaaacaacgaaccctcatgttccgaccc
ctagcaaaactctttttttgaacactcgtagccaacactctcatcctaacctgaatcggg
ggtcaaccagtagaagacccattcgttataattggtcaattagcctctatc
//
>LC581627
atggcccccgtacttcgcaaaacccatccactagtaaaaattattaataactcatttatt
gacctccccgcaccagttaacctctcatctctatggaactttgggtctctgctaggggtc
tgcctaattgcccaaatcgttactggattatttctagcaatacactacaccgccgacaca
tctatggccttctcatccgttgcccacatttgccgagatgtaaacaacggctgactgctt
cgcaaccttcatgcaaatggtgcttcatttttcttcatctgcatctacctccacatcgga
cgaggaatgtactatggctccttcctattcaaagagacttgaaatatcggggttattctc
ctatttctggtcatagccacagcattcgtaggctacgtcctcccatggggacaaatgtct
ttctgaggggcaaccgtaatcacaaaccttctctctgccgccccctatattggaaccgaa
cttgttcaatgaatctgaggcggcttttcggtcgacaacgcaactctaacacggtttttc
acatttcacttcatcttaccatttatcattgcaggcgcctctatacttcacctcctattc
ttacatcaaacaggatcctccaacccgacaggccttaaccccaacttcgacaagatcccc
ttccacgcctactactcctacaaagacctcttcggtttcgcagttatacttgctctcctt
gccctcttggccaccttcgcccccaacctcctgggtgatccagacaactttacacccgcc
aacccactagtcaccccaccacacatcaagccagagtgatacttcttatttgcttatgcc
atccttcgctcaattccaaacaaactgggcggagtcttagctcttttattctctattata
atcctattcctcatgcctttcctccacacctctaaacaacgaacccttatgttccgacct
ttggcaaaactcttcttttgaacactagtagccaacaccctcattctaacctgaatcggg
ggtcaaccagtagaagacccattcgtcataattggccaactagcctctatc
//
>LC581628
atggcccccgtacttcgcaaaacccacccactagtaaaaattattaataactcatttatt
gacctccccgcaccagttaacctctcatctctatggaactttgggtctctgctaggggtc
tgcctaattgcccagatcgttactggattatttctagcaatacactacaccgccgacaca
tctatggccttctcatccgttgcccacatttgccgagatgtaaacaacggctgactgctt
cgcaaccttcatgcaaatggtgcttcatttttcttcatctgcatctacctccacatcgga
cgaggaatgtactatggctccttcctattcaaagagacttgaaatatcggggttattctc
ctatttctggtcatagccacagcattcgtaggctacgtcctcccatggggacaaatgtct
ttctgaggggcaaccgtaatcacaaaccttctctctgccgccccctatattggaaccgaa
cttgttcaatgaatctgaggcggcttttcggtcgacaacgcaactctaacacggtttttc
acatttcacttcatcttaccatttatcattgcaggcgcctctatactccacctcctattc
ttacatcaaacaggatcctccaacccgacaggccttaaccccaacttcgacaagatcccc
ttccacgcctactactcctacaaagacctcttcggtttcgcaattatgcttgctctcctt
gccctcttgtccaccttcgcccccaacctcctgggtgatccagacaactttacacccgcc
aacccactagtcaccccaccacacatcaagccagagtgatacttcttattcgcttatgcc
atccttcgctcaattccaaacaaactgggcggagtcttagctcttttattctctattata
atcctattcctcatgcccttcctccacacctctaaacaacgaaccctcatgttccggcct
ttggcaaaactcttcttttgaacactagtagccaacaccctcattctaacctgaatcggg
ggtcaaccagtagaagacccattcgtcataattggccaactagcctctatc
//
>LC581629
atggcccccgtacttcgcaaaacccatccactagtaaaaattattaataactcatttatt
gacctccccgcaccagttaacctctcatctctatgaaactttgggtctctgctaggggtc
tgcctaattgcccagatcgttactggattatttctagcaatacactacaccgccgacaca
tctatggccttctcatccgttgcccatatctgccgagatgtaaacaacggctgactgctt
cgcagccttcatgcaaatggtgcttcatttttcttcatctgcatctacctccacatcgga
cgaggaatgtactatggctccttcctattcaaagagacttgaaatatcggggttattctc
ctatttctggtcatagccacagcattcgtaggctacgtcctcccatggggacaaatgtct
ttctgaggggcaaccgtaatcacaaaccttctctctgccgccccctacattggaaccgaa
cttgttcaatgaatctgaggcggcttttcggtcgacaacgcaactctaacacggtttttc
acatttcacttcatcttaccatttatcattgcaggcgcctctatacttcacctcctattc
ttacatcaaacaggatcctccaacccgacaggccttaaccccaacctcgacaagatcccc
ttccacgcctactactcctacaaagacctcttcggtttcgcagttatgcttgctctcctt
gccctcttgtccaccttcgcccccaacctcttgggtgatccagacaactttacacccgcc
aacccactagtcaccccaccacacatcaagccagagtgatacttcttattcgcttatgcc
atccttcgctcaattccaaacaaactgggcggagtcttagctcttttattctctattata
atcctattcctcatgcccttcctccacacctctaaacaacgaacccttatgttccggcct
ttggcaaaactcttcttttgaacactagtagccaacaccctcattctaacctgaatcggg
ggtcaaccagtagaagacccattcgtcataattggccaactagcctctatc
//
>LC581630
atggcccccgtacttcgcaaaacccatccactagtaaaaattattaataactcatttatt
gacctccccgcaccagttaacctctcatctctatgaaactttgggtctctgctaggggtc
tgcctaattgcccagatcgttactggattatttctagcaatacactacaccgccgacaca
tctatggccttctcatccattgcccatatttgccgagacgtaaacaacggctgactgctt
cgcaaccttcatgcaaatggtgcctcatttttcttcatctgcatctacctccacatcgga
cgaggaatgtactatggctccttcctatttaaagaaacttggaatatcggcgtcattctc
ctatttctggttatagccacagcattcgtaggctacgtcctcccatgaggacaaatgtct
ttctgaggggcaactgtaatcacaaaccttctctctgccgccccctacattggaaccgaa
cttgttcaatgaatctgaggcggcttttcggtcgacaacgcaactctgacacggtttttc
acatttcacttcatcttaccatttgtcattgcaggcgcctctatactccaccttctattt
ttacatcagacaggatcctccaacccgacgggccttaaccccaacttcgacaagatcccc
ttccacgcctactactcctacaaagacctcttcggtttcgcaattatgcttgctctactt
gccctcttgtccaccttcgcccccaacctcctaggtgatccagacaactttacacccgcc
aacccactagtcaccccaccacacatcaagccagaatgatacttcttattcgcttacgcc
atccttcgctcgatcccgaacaaactgggtggggtcttagctcttttattctctattatg
atcctattcctcatgccctttctccacacctccaaacaacgaacccttatattccggcct
ctggcaaaactcttcttttgaacactagtagccaacaccctcatcctgacctgaatcgga
ggtcaaccagtagaagacccattcgtcataattggccaactagcctctatc
//
>LC581631
atggcccccgtacttcgcaaaacccatccactagtaaaaattattaataactcatttatc
gacctccccgcaccagttaacctctcatctctatgaaactttgggtctctgctaggggtc
tgcctaattgcccagatcgttactggattatttctagcaatacactacaccgccgacaca
tctatggccttctcatccgttgcccatatctgccgagatgtaaacaacggctgactgctt
cgcaaccttcatgcaaatggtgcttcatttttcttcatctgcatctacctccacatcgga
cgaggaatgtactatggctccttcctattcaaagagacttgaaatatcggggttattctc
ctatttctggtcatagccacagcattcgtaggctacgtcctcccatggggacaaatgtct
ttctgaggggcaaccgtaatcacaaaccttctctctgccgccccctacattggaaccgaa
cttgttcaatgaatctgaggcggcttttcggtcgacaacgcaactctaacacggtttttc
acatttcacttcatcttaccatttatcattgcaggcgcctctatacttcacctcctattc
ttacatcaaacaggatcctccaacccgacaggccttaaccccaacttcgacaagatcccc
ttccacgcctactactcctacaaagacctcttcggtttcgcaattatgcttgctctcctt
gccctcttgtccaccttcgcccccaacctcttgggtgatccagacaactttacacccgcc
aacccactagtcaccccaccacacatcaagccagagtgatacttcttattcgcttatgcc
atccttcgctcaattccaaacaaactgggcggagtcttagctcttttattctctattata
atcctattcctcatgcccttcctccacacctctaaacaacgaacccttatgttccggcct
ttggcaaaactcttcttttgaacactagtagccaacaccctcattctaacctgaatcggg
ggtcaaccagtagaagacccattcgtcataattggccaactagcctctatc
//
>LC581632
atggcccccgtacttcgcaaaacccatccactagtaaaaattattaataactcatttatt
gacctccccgcaccagttaacctctcatctctatggaactttgggtctctgctaggggtc
tgcctaattgcccagatcgttactggattatttctagcaatacactacaccgccgacaca
tctatggccttctcatccattgcccatatttgccgagacgtaaacaacggctgactgctt
cgcaaccttcatgcaaatggtgcctcatttttcttcatctgcatctacctccacatcgga
cgagggatgtactatggctccttcctatttaaagaaacttggaatatcggtgtcattctc
ctatttctggtcatagccacagcattcgtgggctacgtcctcccatgaggacaaatgtct
ttctgaggagcaactgtaatcacaaaccttctctctgccgccccctacattggaaccgaa
cttgttcaatgaatctgaggcggcttttcggtcgacaacgcaactctgacacggtttttc
acatttcacttcatcttaccatttgtcattgcaggcgcctctatactccaccttctattt
ttacatcagacaggatcctccaacccgacaggtcttaaccccaacttcgacaagatcccc
ttccacgcctactactcctacaaagaccttttcggtttcgcagttatgcttgctctactt
gccctcttgtccaccttcgcccccaacctcctaggtgatccagacaactttacacccgcc
aacccactagtcaccccaccacacatcaagccagaatgatacttcttattcgcttacgcc
atccttcgctcaatcccgaacaaactgggtggggtcttagctcttttattctctattatg
atcctattcctcatgccctttctccacacctccaaacaacgaacccttatattccggcct
ctggcaaaactcttcttttgaacactagtagccaacaccctcatcctgacctgaatcgga
ggtcaaccagtagaagacccattcgtcataattggccaactagcctctatc
//
>LC581633
atggcccccgtacttcgcaaaacccacccactagtaaaaattattaataactcatttatt
gacctccccgcaccagttaacctctcatctctatggaactttgggtctctgctaggggtc
tgcctaattgcccagatcgttactggattatttctagcaatacactacaccgccgacaca
tctatggccttctcatccgttgcccacatttgccgagatgtaaacaacggctgactgctt
cgcaaccttcatgcaaatggtgcttcatttttcttcatctgcatctacctccacatcgga
cgaggaatgtactatggctccttcctattcaaagagacttgaaatatcggggttattctc
ctatttctggtcatagccacagcattcgtaggctacgtcctcccatggggacaaatgtct
ttctgaggggcaaccgtaatcacaaaccttctctctgccgccccctatattggaaccgaa
cttgttcaatgaatctgaggcggcttttcggtcgacaacgcaactctaacacggtttttc
acatttcacttcatcttaccatttatcattgcaggcgcctctatactccacctcctattc
ttacatcaaacaggatcctccaacccgacaggccttaaccccaacttcgacaagatcccc
ttccacgcctactactcctacaaagacctcttcggtttcgcaattatgcttgctctcctt
gccctcttgtccaccttcgcccccaacctcctgggtgatccagacaactttacacccgcc
aacccactagtcaccccaccacacatcaagccagagtgatacttcttattcgcttatgcc
atccttcgctcaattccaaacaaactgggcggagtcttagctcttttattctctattata
atcctattcctcatgcccttcctccacacctctaaacaacgaaccctcatgttccggcct
ttggcaaaactcttcttttgaacactagtagccaacaccctcattctaacctgaatcggg
ggtcaaccagtagaagacccattcgtcataattggccaactagcctctatc
//
>LC581634
atggcccccgtacttcgcaaaacccatccactagtaaaaattattaataactcatttatt
gacctccccgcaccagttaacctctcatctctatggaactttgggtctctgctaggggtc
tgcctaattgcccagatcgttactggattatttctagcaatacactacaccgccgacaca
tctatggccttctcatccattgcccatatttgccgagacgtaaacaacggctgactgctt
cgcaaccttcatgcaaatggtgcctcatttttcttcatctgcatctacctccacatcgga
cgaggaatgtactatggctccttcctatttaaagaaacttggaatatcggtgtcattctc
ctatttctggtcatagccacagcattcgtaggctacgtcctcccatgaggacaaatgtct
ttctgaggggcaactgtaatcacaaaccttctctctgccgccccctacattggaaccgaa
cttgttcaatgaatctgaggcggcttttcggtcgacaacgcaactctgacacggtttttc
acatttcacttcatcttaccatttgtcattgcaggcgcctctatactccaccttctattt
ttacatcagacaggatcctccaacccgacaggccttaaccccaacttcgacaaaatcccc
ttccacgcctactactcctacaaagacctcttcggtttcgcaattatgcttgctctactt
gccctcttgtccaccttcgcccccaacctcctaggtgatccagacaactttacacccgcc
aacccactagtcaccccaccacacatcaagccagaatgatacttcttattcgcttacgcc
atccttcgctcaatcccgaacaaactgggtggggttttagctcttttattctctattatg
atcctattcctcatgccctttctccacacctccaaacaacgaacccttatattccggcct
ctggcaaaactcttcttttgaacactagtagccaacaccctcatcctgacctgaatcgga
ggtcaaccagtagaagacccattcgtcataattggccaactagcctctatc
//
>LC581635
atggcccccgtacttcgcaaaacccatccactagtaaaaattattaataactcatttatt
gacctccccgcaccagttaacctctcatctctatggaactttgggtctctgctaggggtc
tgcctaattgcccagatcgttactggattatttctagcaatacactacaccgccgacaca
tctatggccttctcatccattgcccatatttgccgagacgtaaacaacggctgactgctt
cgcaaccttcatgcaaatggtgcctcatttttcttcatctgcatctacctccacatcgga
cgaggaatgtactatggctccttcctatttaaagaaacttggaatatcggtgtcattctc
ctatttctggtcatagccacagcattcgtaggctacgtcctcccatgaggacaaatgtct
ttctgaggggcaactgtaatcacaaaccttctctctgccgccccctacattggaaccgaa
cttgttcaatgaatctgaggcggcttttcggtcgacaacgcaactctgacacggtttttc
acatttcacttcatcttaccatttgtcattgcaggcgcctctatactccaccttctattt
ttacatcagacagggtcctccaacccgacaggccttaaccccaacttcgacaagatcccc
ttccacgcctactactcctacaaagacctcttcggtttcgcaattatgcttgctctactt
gccctcttgtccaccttcgcccccaacctcctaggtgatccagacaactttacacccgcc
aacccactagtcaccccaccacacatcaagccagaatgatacttcttattcgcttacgcc
atccttcgctcaatcccgaacaaactgggtggggttttagctcttttattctctattatg
atcctattcctcatgccctttctccacacctccaaacaacgaacccttatattccggcct
ctggcaaaactcttcttttgaacactagtagccaacaccctcatcctgacctgaatcgga
ggtcaaccagtagaagacccgttcgtcataattggccaactagcctctatc
//
>LC581636
atggcccccgtacttcgcaaaacccatccactagtaaaaattattaataactcatttatt
gacctccccgcaccagttaacctctcatctctatggaactttgggtctctgctaggggtc
tgcctaattgcccagatcgttactggattatttctagcaatacactacaccgccgacaca
tctatggccttctcatccattgcccatatttgccgagacgtaaacaacggctgactgctt
cgcaaccttcatgcaaatggtgcctcattttttttcatctgcatctacctccacatcgga
cgaggaatgtactatggctccttcctatttaaagaaacttggaatatcggtgtcattctc
ctatttctggtcatagccacagcattcgtaggctacgtcctcccatgaggacaaatatct
ttctgaggggcaactgtaatcacaaaccttctctctgccgccccctacattggaaccgaa
cttgttcaatgaatctgaggcggcttttcggtcgacaacgcaactctgacacggtttttc
acatttcacttcatcttaccatttgtcattgcaggcgcctctatactccaccttctattt
ttacatcagacaggatcctccaacccgacaggccttaaccccaacttcgacaagatcccc
ttccacgcctactactcctacaaagacctcttcggtttcgcaattatgcttgctctactt
gccctcttgtccaccttcgcccccaacctcctaggtgatccagacaactttacacccgcc
aacccactagtcaccccaccacacatcaagccagaatgatacttcttattcgcttacgcc
atccttcgctcaatcccgaacaaactgggtggggttttagctcttttattctctattatg
atcctattcctcatgccctttctccacacctccaaacaacgaacccttatattccggcct
ctggcaaaactcttcttttgaacactagtagccaacaccctcatcctgacctgaatcgga
ggtcaaccagtagaagacccattcgtcataattggccaactagcctctatc
//
>LC581637
atggcccccgtacttcgcaaaacccatccactagtaaaaattattaataactcatttatt
gacctccccgcaccagttaacctctcatctctatggaactttgggtctctgctgggggtc
tgcctaattgcccagatcgttactggattatttctggcaatacactacaccgccgacaca
tctatggccttctcatccattgcccatatttgccgagacgtaaacaacggctgactactt
cgcaaccttcatgcaaatggtgcctcatttttcttcatctgcatctacctccacatcgga
cgaggaatgtactatggttccttcctatttaaagaaacttgaaatattggtgtcattctc
ctatttctggtcatagccacagcattcgtaggctacgtcctcccatgaggacaaatgtct
ttctgaggggcaactgtaatcacaaaccttctctctgccgccccctacattggaaccgaa
cttgttcaatgaatctgaggcggcttttcggtcgacaacgcaactctgacacggtttttc
acatttcacttcatcttgccatttatcattgcaggcgcctctatacttcaccttctattc
ttacatcagacgggatcctccaacccgacaggccttaaccccaacttcgacaagatcccc
ttccacgcctactactcctacaaagacctcttcggtttcgcaattatgcttgctctactt
gccctcttgtccaccttcgcccccaacctcctaggtgacccagacaactttacacccgct
aacccactagttaccccaccacacatcaagccagagtgatacttcttattcgcttacgcc
atccttcgctcaatcccgaacaaactgggtggggtcttagctcttttattctctattata
atcctattcctcatgccccttctccacacctccaaacaacgaacccttatattccggcct
ctagcaaaactcttcttttgaacactagtagccaacacccttatcctaacctgaatcgga
ggtcaaccagtagaagacccattcgtcataattggccaactagcctctatc
//
>LC581638
atggcccccgtacttcgcaaaacccatccactagtaaaaattattaataactcatttatt
gacctccccgcaccagttaacctctcatctctatggaactttgggtctctgctaggggtc
tgcctaattgcccagatcgttactggattatttctggcaatacactacaccgccgacaca
tctatggccttctcatccattgcccatatttgccgagacgtaaacaacggctgactactt
cgcaaccttcatgcaaatggtgcctcatttttcttcatctgcatctacctccacatcgga
cgaggaatgtactatggttccttcctatttaaagaaacttgaaatattggtgtcattctc
ctatttctggtcatagccacagcattcgtaggctacgtcctcccatgaggacaaatgtct
ttctgaggggcaactgtaatcacaaaccttctctctgccgccccctacattggaaccgaa
cttgttcaatgaatctgaggcggcttttcggtcgacaacgcaactctgacacggttcttc
acatttcacttcatcttaccatttatcattgcaggcgcctctatacttcaccttctattc
ttacatcagacgggatcctccaacccgacaggccttaaccccaacttcgacaagatcccc
ttccacgcctactactcctacaaagacctcttcggtttcgcaattatgcttgctctactt
gccctcttgtccaccttcgcccccaacctcctaggtgatccagacaactttacacccgct
aacccactagttaccccaccacacatcaagccagagtgatacttcttattcgcttacgcc
atccttcgctcaatcccgaacaaactgggtggggtcttagctcttttattctctattata
atcctattcctcatgccctttctccacacctccaaacaacgaacccttatattccggcct
ctggcaaaactcttcttttgaacactagtagccaacacccttatcctaacctgaatcgga
ggtcaaccagtagaagacccattcgtcataatcggccaactagcctctatc
//
>LC581639
atggcccctgtacttcgcaaaacccatccactagtaaaaattatcaacaattcatttatt
gacctccctgcgccagtcaacctctcatcattgtgaaactttggctctctgctgggggtc
tgcctaatcgcccaaatcgttactgggctattcctagcaatgcactacaccgccgacaca
tctatagccttctcatccgttgcccatatctgccgagatgtgaacaacggctgactgctc
cgcaatcttcatgcaaatggcgcctcatttttcttcatctgcatctatcttcatatcgga
cgaggaatgtactatggctccttcctgttcaaagagacttgaaatattggtgttattctt
ctattcttagttatagccacagcattcgtaggttatgttctcccgtgaggacaaatgtct
ttctgaggggcaaccgtaattacaaaccttctctccgctgccccttacattggaaccgaa
cttgttcaatggatctgaggcggattttcagtagacaacgcaactctgacacggtttttc
acatttcacttcatcttaccatttattattgcaggcgcctctatacttcaccttctgttc
ttacatcaaacagggtcctccaacccaacaggtcttaaccccaacttcgacaagatcccc
ttccacgcctattactcctacaaagatcttttcggattcgcaatcatgcttgccctgctt
gccctcctttccaccttcgcccccaacctcttaggtgacccagacaactttacgccagct
aaccccctagtcacccccccgcacattaagccagagtgatactttttatttgcctacgcc
attcttcgctcaatcccaaacaaactgggcggggtcttagctcttttattttctattata
atcctcttcctcatgcccttcctccatacctccaaacaacgaaccctcatattccggccc
attgcaaaactcttcttttgaacactagtagccaacaccctcatcctaacctgaatcgga
ggtcaaccagtagaagacccattcgttataattggccaactagcctctatc
//
>LC581640
atggcccccgtacttcgcaaaacccatccactagtaaaaattattaataactcatttatt
gacctccccgcaccagttaacctctcatctctatggaactttgggtctctgctaggggtc
tgcctaattgcccagatcgttactggattatttctggcaatacactacaccgccgacaca
tctatggccttctcatccattgcccatatttgccgagacgtaaacaacggctgactgctt
cgcaaccttcatgcaaatggtgcctcatttttcttcatctgcatctacctccacatcgga
cgaggaatgtactatggctccttcctatttaaagaaacttgaaatattggtgtcattctc
ctatttctggtcatagccacagcattcgtaggctacgtcctcccatgaggacaaatgtct
ttctgaggggcaactgtaatcacaaaccttctctctgccgccccctacattggagccgaa
cttgttcaatgaatctgaggcggcttttcggtcgacaacgcaactctgacacggtttttc
acatttcacttcatcttaccatttatcattgcaggcgcctctatacttcaccttctattc
ttacatcagacgggatcctccaacccgacaggccttaaccccaacttcgacaagatcccc
ttccacgcctactactcctacaaagacctcttcggtttcgcaattatgcttgctctactt
gccctcttgtccaccttcgcccccaacctcctaggtgatccagacaactttacacccgct
aacccactagttaccccaccacacatcaagccagagtgatacttcttattcgcttacgcc
atccttcgctcaatcccgaacaaactgggtggagtcttagctcttttattctctattata
atcctattcctcatgccctttctccacacctccaaacaacgaacccttatattccggcct
ctggcaaaactcttcttttgaacactagtagccaacacccttatcctaacctgaatcgga
ggtcaaccagtagaagacccattcgtcataattggccaactagcctctatc
//
>LC581641
atggcccctgtacttcgcaaaacccatccactagtaaaaattatcaacaattcatttatt
gacctccctgcgccagtcaacctctcatcattgtgaaactttggctctctgctgggggtc
tgcctaatcgcccaaatcattactgggctattcctagcaatgcactacaccgccgacaca
tctatagccttctcatccgttgcccatatctgccgagatgtgaacaacggctgactgctc
cgcaatcttcatgcaaatggcgcctcatttttcttcatctgcatctaccttcatatcgga
cgaggaatgtactatggctccttcctgttcaaagagacttgaaatattggtgttattctt
ctattcttagttatagccacagcattcgtaggttatgttctcccctgaggacaaatgtct
ttctgaggggcaaccgtaattacaaaccttctctccgccgccccttacattggaaccgaa
cttgttcaatggatctgaggcggattttcagtagacaacgcaactctgacacggtttttc
acatttcacttcatcttaccatttattattgcaggcgcctctatacttcaccttctgttc
ttacatcaaacagggtcctccaacccaacaggtcttaaccccaacttcgacaagatcccc
ttccacgcctattactcctacaaggatcttttcggattcgcaatcatacttgccctgctt
gccctcctttccaccttcgcccccaacctcttaggtgacccagacaactttacgccagct
aaccccctagtcacccccccacacattaagccagagtgatactttttatttgcctacgcc
attcttcgctcaatcccaaacaaactgggcggggtcttagctcttttattttctatcata
atcctcttcctcatgcccttcctccatacctccaaacaacgaaccctcatattccggccc
attgcaaaactcttcttttgaacactagtagccaacaccctcatcctaacctgaatcgga
ggtcaaccagtagaagacccattcgttataattggccaactagcctctatc
//
>LC581642
atggcccctgtacttcgcaaaacccatccactagtaaaaattatcaacaattcatttatt
gacctccctgcgccagtcaacctctcatcattgtgaaactttggctctctgctgggggtc
tgcctaatcgcccaaatcattactgggctattcctagcaatgcactacaccgccgacaca
tctatagccttctcatccgttgcccatatctgccgagatgtgaacaatggctgactgctc
cgcaatcttcatgcaaatggcgcctcatttttcttcatctgcatctaccttcatatcgga
cgaggaatgtactatggctccttcctgttcaaagagacttgaaatattggtgttattctt
ctattcttagttatagccacagcattcgtaggttatgtcctcccgtgaggacaaatgtct
ttctgaggggcaaccgtaattacaaaccttctctccgccgccccttacattggaaccgaa
cttgttcaatggatctgaggcggattttcagtagacaacgcaactctgacacggtttttc
acatttcacttcatcttaccatttattattgcaggcgcctctatacttcaccttctgttc
ttacatcaaacagggtcctccaacccaacaggtcttaaccccaacttcgacaagatcccc
ttccacgcctattactcctacaaggatcttttcggattcgcaatcatgctcgccctgctt
gccctcctttccaccttcgcccccaacctcttaggtgatccagacaactttacgccagct
aaccccctagtcacccccccgcacattaagccagagtgatactttttatttgcctacgcc
attcttcgctcaatcccaaacaaactgggcggggtcttagctcttttattttctatcata
atcctcttcctcatgcccttcctccatacctccaaacaacgaaccctcatattccggccc
attgcaaaactcttcttttgaacactagtagccaacaccctcatcctaacctgaatcgga
ggtcaaccagtagaagacccattcgttataattggccaactagcctctatc
//
>LC581643
atggcccctgtacttcgcaaaacccacccactagtaaaaattatcaacaattcatttatt
gacctccctgcgccagtcaacctctcatcattgtgaaactttggctctctgctgggggtc
tgcctaatcgcccaaatcattactgggctattcctagcaatgcactacaccgccgacaca
tctatagccttctcatccgttgcccatatctgccgagatgtgaacaacggctgactgctc
cgcaatcttcatgcaaatggcgcctcatttttcttcatctgcatctaccttcatatcgga
cgaggaatgtactatggctccttcctgttcaaagaaacttgaaatattggtgttattctt
ctattcttagttatagccacagcattcgtgggttatgttctcccgtgaggacaaatgtct
ttctgaggggcaaccgtaattacaaaccttctctccgccgccccttacattggaaccgaa
cttgttcaatggatctgaggcggattttcagtagacaacgcaactctgacacggtttttc
acatttcacttcatcttaccatttattattgcaggcgcctctatacttcaccttctgttc
ttacatcaaacagggtcctccaacccaacaggtcttaaccccaacttcgacaagatcccc
ttccacgcctattactcctacaaggatcttttcggattcgcaatcatgcttgccctgctt
gccctcctttccaccttcgcccccaacctcttaggtgacccagacaactttacgccagct
aaccccctagtcacccccccacacattaagccagagtgatactttttatttgcctacgcc
attcttcgctcaatcccaaacaaactgggcggggtcttagctcttttattttctatcata
atcctcttcctcatgcccttcctccatacctccaaacaacgaaccctcatattccggccc
attgcaaaactcttcttttgaacactagtagccaacaccctcatcctaacctgaatcgga
ggtcaaccagtagaagacccattcgttataattggccaactagcctctatc
//
>LC581644
atggcccctgtacttcgcaaaacccatccactagtaaaaattatcaacaattcatttatt
gacctccctgcgccagtcaacctctcatcattgtgaaactttggctctctgctgggggtc
tgcctaatcgcccaaatcattactgggctattcctagcaatgcactacaccgccgacaca
tctatagccttctcatccgttgcccatatctgccgagatgtgaacaatggctgactgctc
cgcaatcttcatgcaaatggcgcctcatttttcttcatctgcatctaccttcatatcgga
cgaggaatgtactatggctccttcctgttcaaagagacttgaaatattggtgttattctt
ctattcttagttatagccacagcattcgtaggttatgtcctcccgtgaggacaaatgtct
ttctgaggggcaaccgtaattacaaaccttctctccgccgccccttacattggaaccgaa
cttgttcaatggatctgaggcggattttcagtagacaacgcaactctgacacggtttttc
acatttcacttcatcttaccatttattattgcaggcgcctctatacttcaccttctgttc
ttacatcaaacagggtcctccaacccaacaggtcttaaccccaacttcgacaagatcccc
ttccacgcctattactcctacaaggatcttttcggattcgcaatcatgcttgccctgctt
gccctcctttccaccttcgcccccaacctcttaggtgacccagacaactttacgccagct
aaccccctagtcacccccccgcacattaagccagagtgatactttttatttgcctacgcc
attcttcgctcaatcccaaacaaactgggcggggtcttagctcttttattttctatcata
atcctcttcctcatgcccttcctccatacctccaaacaacgaaccctcatattccggccc
attgcaaaactcttcttttgaacactagtagccaacaccctcatcctaacctgaatcgga
ggtcaaccagtagaagacccattcgttataattggccaactagcctctatc
//
>LC581645
atggcccctgtacttcgcaaaacccatccactagtaaaaattatcaacaattcatttatt
gacctccctgcgccagtcaacctctcatcattatgaaactttggctctctgctgggggtc
tgcctaatcgcccaaatcattactgggctattcctagcaatgcactacaccgccgacaca
tctatagccttctcatccgttgcccatatctgccgagatgtgaacagcggctgactgctc
cgcaatcttcatgcaaatggcgcctcatttttcttcatctgcatctatcttcatatcgga
cgaggaatgtactatggctccttcctgttcaaagagacttgaaatattggtgttattctt
ctattcttagttatagccacagcattcgtaggttatgttctcccgtgaggacaaatgtct
ttctgaggggcaaccgtaattacaaaccttctctccgccgccccttacattggaaccgaa
cttgttcaatggatctgaggtggattttcagtagacaacgcaactctgacacggtttttc
acatttcacttcatcttaccatttattattgcaggcgcctctatacttcaccttctgttc
ttacatcaaacagggtcctccaacccaacaggtcttaaccccaacttcgacaagatcccc
ttccacgcctattactcctacaaggatcttttcggattcgcaatcatgcttgccctgctt
gccctcctttccaccttcgcccccaacctcttaggtgacccagacaactttacgccagct
aaccccctagtcacccccccgcacattaagccagagtgatactttttatttgcctacgcc
attcttcgctcaatcccaaacaaactgggcggggtcttagctcttttattttctatcata
atcctcttcctcatgcccttcctccatacctccaaacaacgaaccctcatattccggccc
attgcaaaactcttcttttgaacactagtagccaacaccctcatcctaacctgaatcgga
ggtcaaccagtagaagacccattcgttataattggccaactagcctctatc
//
>LC581646
atggcccctgtacttcgcaaaacccatccactagtaaaaattatcaacaattcatttatt
gacctccctgcgccagtcaacctctcatcattgtgaaactttggctctctgctgggggtc
tgcctaatcgcccaaatcgttactgggctattcctagcaatgcactacaccgccgacaca
tctatagccttctcatccgttgcccatatctgccgagatgtgaacaacggctgactgctc
cgcaatcttcatgcaaatggcgcctcatttttcttcatctgcatctatcttcatatcgga
cgaggaatgtactatggctccttcttgttcaaagagacttgaaatattggtgttattctt
ctattcttagttatagccacagcattcgtaggttatgttctcccgtgaggacaaatgtct
ttctgaggggcaaccgtaattacaaaccttctctccgctgccccttacattggaaccgaa
cttgttcaatggatctgaggcggattttcagtagacaacgcaactctgacacggtttttc
acatttcacttcatcttaccatttattattgcaggcgcctctatacttcaccttctgttc
ttacatcaaacagggtcctccaacccaacaggtcttaaccccaacttcgacaagatcccc
ttccacgcctattactcctacaaggatcttttcggattcgcaatcatgcttgccctgctt
gccctcctttccaccttcgcccccaacctcctaggtgacccagacaactttacgccagct
aaccccctagtcacccccccgcacattaagccagagtgatactttttatttgcctacgcc
attcttcgctcaatcccaaacaaactgggcggggtcttagctcttttattttctatcata
atcctcttcctcatgcccttcctccatacctccaaacaacgaaccctcatattccggccc
attgcaaaactcttcttttgaacactagtagccaacaccctcatcctaacctgaatcgga
ggtcaaccagtagaagacccattcgttataattggccaactagcctctatc
//
>LC581647
atggcccctgtacttcgcaaaacccatccactagtaaaaattatcaacaattcatttatt
gacctccctgcgccagtcaacctctcatcattgtgaaactttggctctctgctgggggtc
tgcctaatcgcccaaatcattactgggctattcctagcaatgcactacaccgccgacaca
tctatagccttctcatccgttgcccatatctgccgagatgtgaacaacggctgactgctc
cgcaatcttcatgcaaatggcgcctcatttttcttcatctgcatctaccttcatatcgga
cgaggaatgtactatggctccttcctgttcaaagaaacttgaaatattggtgttattctt
ctattcttagttatagccacagcattcgtgggttatgttctcccgtgaggacaaatgtct
ttctgaggggcaaccgtaattacaaaccttctctccgccgccccttacattggaaccgaa
cttgttcaatggatctgaggcggattttcagtagacaacgcaactctgacacggtttttc
acatttcacttcatcttaccatttattattgcaggcgcctctatacttcaccttctgttc
ttacatcaaacagggtcctccaacccaacaggtcttaaccccaacttcgacaagatcccc
ttccacgcctattactcctacaaggatcttttcggattcgcaatcatgcttgccctgctt
gccctcctttccaccttcgcccccaacctcttaggtgacccagacaactttacgccagct
aaccccctagtcacccccccgcacattaagccagagtgatactttttatttgcctacgcc
attcttcgctcaatcccaaacaaactgggcggggtcttagctcttttattttctatcata
atcctcttcctcatgcccttcctccatacctccaaacaacgaaccctcatattccggccc
attgcaaaactcttcttttgaacactagtagccaacacccttatcctaacctgaatcgga
ggtcaaccagtagaagacccattcgttataattggccaactagcctctatc
//
>LC581648
atggcccctgtacttcgtaaaacccatccactagtaaaaattatcaacaattcatttatt
gacctccctgcgccagttaacctctcgtcattatgaaactttggctctctgctaggggtc
tgcctaattgcccaaatcgttactgggttattcctagcaatacactacaccgccgacaca
tctatggccttctcatccgttgcccatatctgccgagatgtaaacaacggctgactgctc
cgcaatctccatgcaaatggtgcctcattcttcttcatctgcatctaccttcacatcggc
cgaggaatgtactatggctctttcctgttcaaggagacttgaaatattggtgttattctc
ctatttttagtcatagccacagcattcgtaggctatgttctcccatgggggcaaatatct
ttctgaggggcaaccgtaattacaaaccttctctccgccgccccctacattggaaccgaa
cttgttcaatgaatctgaggcggattttcagtagacaacgcaactctaacacggtttttc
acatttcactttatcctaccattcatcattgcaggcgcctctatacttcaccttctgttc
ttacatcaaacaggatcctccaacccaacaggtcttaaccctaacttcgacaagatcccc
ttccacgcctattactcctacaaggatcttttcggcttcgcagtcatgcttgccctgctt
gccctcctatccaccttcgcccccaacctcttaggtgacccagacaactttacgccagcc
aacccattagttacccctccacacatcaaaccagagtgatactttttattcgcttacgcc
attcttcgctcaatcccaaacaaattgggcggggtcttagctcttttattctctatcata
atcctcttcctcatgcccttcctccacacctccaaacaacgaaccctcatgttccgaccc
ctagcaaaactctttttttgaacactcgtagccaacactctcatcctaacctgaatcggg
ggtcaaccagtagaagacccattcgttataattggtcaattagcctctatc
//
>LC581649
atggcccccgtacttcgcaaaacccatccactagtaaaaattattaataactcatttatt
gacctccccgcaccagttaacctctcatctctatggaactttgggtctctgctaggggtc
tgcctaattgcccagatcgttactggattatttctagcaatacactacaccgccgacaca
tctatggccttctcatccgttgcccatatttgccgagatgtaaacaacggctgactgctt
cgcaaccttcatgcaaatggtgcttcatttttcttcatctgcatctacctccacatcgga
cgaggaatgtactatggctccttcctattcaaagagacttgaaatatcggggttattctc
ctatttctggtcatagccacagcattcgtaggctacgtcctcccatggggacaaatgtct
ttctgaggggcaaccgtaatcacaaaccttctctctgccgccccctacattggaaccgaa
cttgttcaatgaatctgaggcggcttttcggtcgacaacgcaactctaacacggtttttc
acatttcacttcatcttaccatttatcattgcaggcgcctctatacttcacctcctattc
ttacatcaaacaggatcctccaacccgacaggccttaaccccaacttcgacaagatcccc
tttcacgcctactactcctacaaagacctcttcggtttcgcaattatgcttgctctcctt
gccctcttgtccaccttcgcccccaacctcctgggtgatccagacaactttacacccgcc
aacccattagtcaccccaccacacatcaagccagagtgatacttcttattcgcttatgcc
atccttcgctcaattccaaacaaactgggcggagtcttagctcttttattctctattata
atcctgttcctcatgcccttcctccacacctctaaacaacgaaccctcatgttccggcct
ttggcaaaactcttcttttgaacactagtagccaacaccctcattctaacctgaatcggg
ggtcaaccagtagaagacccattcgtcataattggccaactagcctctatc
//
>LC581650
atggcccccgtacttcgcaaaacccatccactagtaaaaattattaataactcatttatt
gacctccccgcaccagttaacctctcatctctatggaactttgggtccctgctaggggtc
tgcctaattgcccagatcgttactggattatttctagcaatacactacaccgccgacaca
tctatggccttctcatccgttgcccatatttgccgagatgtaaacaacggctgactgctt
cgcaaccttcatgcaaatggtgcttcatttttcttcatctgcatctacctccacatcgga
cgaggaatgtactatggctccttcctattcaaagagacttgaaatatcggggttattctc
ctatttctggtcatagccacagcattcgtgggctacgtcctcccatggggacaaatgtct
ttctgaggggcaaccgtaatcacaaaccttctctctgccgccccctacattggaaccgaa
cttgttcaatgaatctgaggcggcttttcggtcgacaacgcaactctaacacggtttttc
acatttcacttcatcttaccatttatcattgcaggcgcctctatgcttcacctcctattt
ttacatcaaacaggatcctccaacccgacaggccttaaccccaacttcgacaagatcccc
ttccacgcctactactcctacaaagacctcttcggtttcgcaattatgcttgctctcctt
gccctcttgtccaccttcgcccccaacctcctgggtgatccagacaactttacacccgcc
aacccactagtcaccccaccacacatcaagccagagtgatacttcttattcgcttatgcc
atccttcgctcaattccaaacaaactgggcggagtcttagctcttttattctctattata
atcctattcctcatgcccttcctccacacctctaaacaacgaaccctcatgttccggcct
ttggcaaaactcttcttttgaacactagtagccaacacccttattctaacctgaatcggg
ggtcaaccagtagaagacccattcgtcataattggccaactagcctctatc
//
>LC581651
atggcccccgtacttcgcaaaacccatccactagtaaaaattattaataactcatttatt
gacctccccgcaccagttaacctctcatctctatggaactttgggtctctgctaggggtc
tgcctaattgcccagatcgttactggattatttctggcaatacactacaccgccgacaca
tctatggccttctcatccattgcccatatttgccgagacgtaaacaacggctgactgctt
cgcaaccttcatgcaaatggtgcctcatttttcttcatctgcatctacctccacatcgga
cgaggaatgtactatggctccttcctatttaaagaaacttgaaatattggtgtcattctc
ctatttctggtcatagccacagcattcgtaggctacgtcctcccatgaggacaaatgtct
ttctgaggggcaactgtaatcacaaaccttctctctgccgccccctacattggaaccgaa
cttgttcaatgaatctgaggcggcttttcggtcgacaacgcaactctgacacggtttttc
acatttcacttcatcttaccatttatcattgcaggcgcctctatacttcaccttctattc
ttacatcagacgggatcctccaacccgacaggccttaaccccaacttcgacaagatcccc
ttccacgcctactactcctacaaagacctcttcggtttcgcaattatacttgctctactt
gccctcttgtccaccttcgcccccaacctcctaggtgatccagacaactttacacccgct
aacccgctagttaccccaccacacatcaagccagagtgatacttcttattcgcttacgcc
atccttcgctcaatcccgaacaaactgggtggagtcttagctcttttattctctattata
atcctattcctcatgccctttctccacacctccaaacaacgaacccttatattccgacct
ctggcaaaactcttcttttgaacactagtagccaacacccttatcctaacctgaatcgga
ggtcaaccagtagaagacccattcgtcataattggccaactagcctctatc
//
>LC581652
atggcccccgtacttcgcaaaacccatccactagtaaaaattattaataactcatttatt
gacctccccgcaccagttaacctctcatctctatggaactttgggtctctgctaggggtc
tgcctaattgcccagatcgttactggattatttctagcaatacactacaccgccgacaca
tctatggccttctcatccattgcccatatttgccgagacgtaaacaacggctgactgctt
cgcaaccttcatgcaaatggtgcctcatttttcttcatctgcatctacctccacatcgga
cgaggaatgtactatggctccttcctatttaaagaaacttggaatatcggtgtcattctc
ctatttctggtcatagccacagcattcgtaggctacgtcctcccatgaggacaaatgtct
ttctgaggagcaactgtaatcacaaaccttctctctgccgccccctacattggaaccgaa
cttgttcaatgaatctgaggcggcttttcggtcgacaacgcaactctgacacggtttttc
acatttcacttcatcttaccatttgtcattgcaggcgcctctatactccaccttctattt
ttacatcagacaggatcctccaacccgacaggccttaaccccaacttcgacaagatcccc
ttccacgcctactactcctacaaagacctcttcggtttcgcaattatgcttgctctactt
gccctcttgtccaccttcgcccccaacctcctaggtgatccagacaactttacacccgcc
aacccactagtcaccccaccacacatcaagccagaatgatacttcttattcgcttacgcc
atccttcgctcaatcccaaacaaacttggtggggtcttagctcttttattctctattatg
atcctattcctcatgccctttctccacacctccaaacaacgaacccttatattccggcct
ctggcaaagctcttcttttgaacactagtagccaacaccctcatcctgacctgaatcgga
ggtcaaccagtagaagacccattcgtcataattggccaactagcctctatc
//
>LC581653
atggcccccgtacttcgcaaaacccatccactagtaaaaattattaataactcatttatt
gacctccccgcaccagttaacctctcatctctatggaactttgggtctctgctaggggtc
tgcctaattgcccagatcgttactggattatttctagcaatacactacaccgccgacaca
tctatggccttctcatccattgcccatatttgccgagacgtaaacaacggctgactgctt
cgcaaccttcatgcaaatggtgcctcatttttcttcatctgcatctacctccacatcgga
cgaggaatgtactatggctccttcctatttaaagaaacttggaatatcggtgtcattctc
ctatttctggtcatagccacagcattcgtaggctacgtcctcccatgaggacaaatgtct
ttctgaggagcaactgtaatcacaaaccttctctctgccgccccctacattggaaccgaa
cttgttcaatgaatctgaggcggcttttcggtcgacaacgcaactctgacacggtttttc
acatttcacttcatcttaccatttgtcattgcaggcgcctctatactccaccttctattt
ttacatcagacaggatcctccaacccgacaggccttaaccccaacttcgacaagatcccc
ttccacgcctactactcctacaaagacctcttcggtttcgcaattatgcttgctctactt
gccctcttgtccaccttcgcccccaacctcctaggtgatccagacaactttacacccgcc
aacccactagtcaccccaccacacatcaagccagaatgatacttcttattcgcttacgcc
atccttcgctcaatcccaaacaaacttggtggggtcttagctcttttattctctattatg
atcctattcctcatgccctttctccacacctccaaacaacgaacccttatattccggcct
ctggcaaagctcttcttttgaacactagtagccaacaccctcatcctgacctgaatcgga
ggtcaaccagtagaagacccattcgtcataattggccaactagcctctatc
//
>LC581654
atggcccccgtacttcgcaaaacccatccactagtaaaaattattaataactcatttatt
gacctccccgcaccagttaacctctcatctctatggaactttgggtctctgctaggggtc
tgcctaattgcccagatcattactggattatttctagcaatacactacaccgccgacaca
tctatggccttctcatccgttgcccatatttgccgagatgtaaacaacggctgactgctt
cgcaaccttcatgcaaatggtgcttcatttttcttcatctgcatctacctccacatcgga
cgaggaatgtactatggctccttcctattcaaagagacttgaaatatcggggttattctc
ctatttctggttatagctacagcattcgtaggctacgtcctcccatggggacaaatatct
ttctgaggggcaaccgtaatcacaaaccttctctctgccgccccctacattggaaccgaa
cttgttcaatgaatctgaggcggcttttcggtcgacaacgcaactctaacacggtttttc
acatttcacttcatcttaccatttatcattgcaggcgcctctatacttcacctcctattc
ttacatcaaacaggatcctccaacccgacaggccttaaccccaacttcgacaagatcccc
ttccacgcctactactcctacaaagacctcttcggtttcgcaattatgcttgctctcctt
gccctcttgtccaccttcgcccccaacctcctgggtgatccagacaactttacacccgcc
aacccactagtcaccccaccacacatcaagccagagtgatacttcttattcgcttatgcc
atccttcgctcaattccaaacaaattgggcggagtcttagctcttttattctctattata
atcctattcctcatgcccttcctccacacctctaaacaacgaaccctcatgttccggcct
ttggcaaaactcttcttttgaacactagtagccaacaccctcattctaacctgaatcggg
ggtcaaccagtagaagacccattcgtcataattggccaactagcctctatc
//
>LC581655
atggcccccgtacttcgcaaaacccatccactagtaaaaattattaataactcatttatt
gacctccccgcaccagttaacctctcatctctatggaactttgggtctctgctaggggtc
tgcctaattgcccagatcattactggattatttctagcaatacactacaccgccgacaca
tctatggccttctcatccgttgcccatatttgccgagatgtaaacaacggctgactgctt
cgcaaccttcatgcaaatggtgcttcatttttcttcatctgcatctacctccacatcgga
cgaggaatgtactatggctccttcctattcaaagagacttgaaatatcggggttattctc
ctatttctggtcatagctacagcattcgtaggctacgtcctcccatggggacaaatatct
ttctgaggggcaaccgtaatcacaaaccttctctctgccgccccctacattggaaccgaa
cttgttcaatgaatctgaggcggcttttcggtcgacaacgcaactctaacacggtttttt
acatttcacttcatcttaccatttatcattgcaggcgcctctatacttcacctcctattc
ttacatcaaacaggatcctccaacccgacaggccttaaccccaacttcgacaagatcccc
ttccacgcctactactcctacaaagacctcttcggtttcgcaattatacttgctctcctt
gccctcttgtccaccttcgcccccaacctcctgggtgatccagacaactttacacccgcc
aacccactagtcaccccaccacacatcaagccagagtgatacttcttattcgcttatgcc
atccttcgctcaattccaaacaaattgggcggagtcttagctcttttattctctattata
atcctattcctcatgcccttcctccacacctctaaacaacgaaccctcatgttccggccc
ttggcaaaactcttcttttgaacactagtagccaacaccctcattctaacctgaatcggg
ggtcaaccagtagaagacccattcgtcataattggccaactagcctctatc
//
>LC581656
atggcccccgtacttcgtaaaacccatccactagtaaaaattatcaacaattcatttatt
gacctccctgcgccagttaacctctcgtcattatgaaactttggctctctgctaggggtc
tgcctaattgcccaaatcgttactgggttattcctagcaatacactacaccgccgacaca
tctatggccttctcatccgttgcccatatctgccgagatgtaaacaacggctgactgctc
cgcaatctccatgcaaatggtgcctcattcttcttcatctgcatctaccttcacatcggc
cgaggaatgtactatggctctttcctgttcaaggagacttgaaatattggtgttattctc
ctatttttagtcatagccacagcattcgtaggctatgttctcccatgggggcaaatatct
ttctgaggggcgaccgtaattacaaaccttctctccgccgccccctacattggaaccgaa
cttgttcaatgaatctgaggcggattttcagtagacaacgcaactctaacacggtttttc
acatttcactttatcctaccattcatcattgcaggcgcctctatacttcaccttctgttc
ttacatcaaacaggatcctccaacccaacaggtcttaaccccaacttcgacaagatcccc
ttccacgcctattactcctacaaggatcttttcggcttcgcagtcatgcttgccctgctt
gccctcctatccaccttcgcccccaacctcttaggtgacccagacaactttacgccagct
aacccattagttacccctccacacatcaaaccagagtgatactttttattcgcttacgcc
attcttcgctcaatcccaaacaaattgggcggggtcttagctcttttattctctatcata
atcctcttcctcatgcccttcctccacacctccaaacaacgaaccctcatgttccgaccc
ctagcaaaactctttttttgaacactcgtagccaacactctcgtcctaacctgaatcggg
ggtcaaccagtagaagacccattcgttataattggtcaattagcctctatc
//
>LC581657
atggcccccgtacttcgcaaaacccatccactagtaaaaattattaataactcatttatt
gacctccccgcaccagttaacctctcatctctatggaactttgggtctctgctgggggtc
tgcctaattgcccagatcgttactggattatttctggcaatacactacaccgccgacaca
tctatggccttctcatccattgcccatatttgccgagacgtaaacaacggctgactactt
cgcaaccttcatgcaaatggtgcctcatttttcttcatctgcatctacctccacatcgga
cgaggaatgtactatggttccttcctatttaaagaaacttgaaatattggtgtcattctc
ctatttctggtcatagccacagcattcgtaggctacgtcctcccatgaggacaaatgtct
ttctgaggggcaactgtaatcacaaaccttctctctgccgccccctacattggaaccgaa
cttgttcaatgaatctgaggcggcttttcggtcgacaacgcaactctgacacggtttttc
acatttcacttcatcttaccatttatcattgcaggcgcctctatacttcaccttctattc
ttacatcagacgggatcctccaacccgacaggccttaaccccaacttcgacaagatcccc
ttccacgcctactactcctacaaagacctcttcggtttcgcaattatgcttgctctactt
gccctcttgtccaccttcgcccccaacctcctaggtgatccagacaactttacacccgct
aacccactagttaccccaccacacatcaagccagagtgatacttcttattcgcttacgcc
atccttcgctcaatcccgaacaaactgggcggggtcttagctcttttattctctattata
atcctattcctcatgccctttctccacacctccaaacaacgaacccttatattccggcct
ctggcaaaactcttcttttgaacactagtagccaacacccttatcctaacctgaatcgga
ggtcaaccagtagaagacccattcgtcataattggccaactagcctctatc
//
>LC581658
atggcccccgtacttcgcaaaacccatccactagtaaaaattattaataactcatttatt
gacctccccgcaccagttaacctctcatctctatggaactttgggtctctgctaggggtc
tgcctaattgcccagatcgttactggattatttctagcaatacactacaccgccgacaca
tctatggccttctcatccattgcccatatttgccgagacgtaaacaacggctgactgctt
cgcaaccttcatgcaaatggtgcctcatttttcttcatctgcatctacctccacatcgga
cgaggaatgtactatggctccttcctatttaaagaaacttggaatatcggtgtcattctc
ctatttctggtcatagccacagcattcgtaggctacgtcctcccatgaggacaaatgtct
ttctggggggcaactgtaatcacaaaccttctctctgccgccccctacattggaaccgaa
cttgttcaatgaatctgaggcggcttttcggtcgacagcgcaactctgacacggtttttc
acatttcacttcatcttaccatttgtcattgcaggcgcctctatactccaccttctattt
ttacatcagacaggatcctccaacccgacaggccttaaccccaacttcgacaagatcccc
ttccacgcctactactcctacaaagacctcttcggtttcgcaattatgcttgctctactt
gccctcttgtccaccttcgcccccaacctcctaggtgatccagacaactttacacccgcc
aacccactagtcaccccaccacacatcaagccagaatgatacttcttattcgcttacgcc
atccttcgctcaatcccgaacaaactgggtggggttttagctcttttattctctattatg
atcctattcctcatgccctttctccacacctccaaacaacgaacccttatattccggcct
ctggcaaaactcttcttttgaacactagtagccaacaccctcatcctgacctgaatcgga
ggtcaaccagtagaagacccattcgtcataattggccaactagcctctatc
//
>LC581659
atggcccccgtacttcgcaaaacccatccactagtaaaaattattaataactcatttatt
gacctccccgcaccagttaacctctcatctctatggaactttgggtctctgctgggggtc
tgcctaattgcccagatcgttactggattatttctggcaatacactacaccgccgacaca
tctatggctttctcatccattgcccatatttgccgagacgtaaacaacggctgactactt
cgcaaccttcatgcaaatggtgcctcatttttcttcatctgcatctacctccacatcgga
cgaggaatgtactatggttccttcctatttaaagaaacttgaaatattggtgtcattctc
ctatttctggtcatagccacagcattcgtaggctacgtcctcccatgaggacaaatgtct
ttctgaggagcaactgtaatcacaaaccttctctctgccgccccctacattggaaccgaa
cttgttcaatgaatctgaggcggcttttcggtcgacaacgcaactctgacacggtttttc
acatttcacttcatcttaccatttatcattgcaggcgcctctatacttcaccttctattc
ttacatcagacgggatcctccaacccgacaggccttaaccccaacttcgacaagatcccc
ttccacgcctactactcctacaaagacctcttcggtttcgcaattatgcttgctctactt
gccctcttgtccaccttcgcccccaacctcctaggtgatccagacaactttacacccgct
aacccactagttaccccaccacacatcaagccagagtgatacttcttattcgcttacgcc
atccttcgctcaatcccgaacaaactgggtggggtcttagctcttttattctctattata
atcctattcctcatgccctttctccacacctccaaacaacgaacccttatattccggcct
ctggcaaaactcttcttttgaacactagtagccaacacccttatcctaacctgaatcgga
ggtcaaccagtagaagacccattcgtcataattggccaactagcctctatc
//
>LC581660
atggcccccgtacttcgcaaaacccatccactagtaaaaattattaataactcatttatt
gacctccccgcaccagttaacctctcatctctatggaactttgggtctctgctaggggtc
tgcctaattgcccagatcgttactggattatttctagcaatacactacaccgccgacaca
tctatggccttctcatccattgcccatatttgccgagacgtaaacaacggctgactgctt
cgcaaccttcatgcaaatggtgcctcatttttcttcatctgcatctacctccacatcgga
cgaggaatgtactatggctccttcctatttaaagaaacttggaatatcggtgtcattctc
ctatttctggtcatagccacagcattcgtaggctacgtcctcccatgaggacaaatgtct
ttctgaggggcaactgtaatcacaaaccttctctctgccgccccctacattggaaccgaa
cttgttcaatgaatctgaggcggcttttcggtcgacaacgcaactctgacacggtttttc
acatttcacttcatcttaccatttgtcattgcaggcgcctctatactccaccttctattt
ttacatcagacagggtcctccaacccgacaggccttaaccccaacttcgacaagatcccc
ttccacgcctactactcctacaaagacctcttcggtttcgcaattatgcttgctctactt
gccctcttgtccaccttcgcccccaacctcctaggtgatccagacaactttacacccgcc
aacccactagtcaccccaccacacatcaagccagaatgatacttcttattcgcttacgcc
atccttcgctcaatcccgaacaaactgggtggggttttagctcttttattctctattatg
atcctattcctcatgccctttctccacacctccaaacaacgaacccttatattccggcct
ctggcaaaactcttcttttgaacactagtagccaacaccctcatcctgacctgaatcgga
ggtcaaccagtagaagacccgttcgtcataattggccaactagcctctatc
//
>LC581661
atggcccccgtacttcgcaaaacccatccactagtaaaaattattaataactcatttatt
gacctccccgcaccagttaacctctcatctctatggaactttgggtctctgctaggagtc
tgcctaattgcccagatcgttactggattatttctagcaatacactacaccgccgacaca
tctacggccttctcatccattgcccatatttgccgagacgtaaacaacggctgactgctt
cgcaaccttcatgcaaatggtgcctcatttttcttcatctgcatttacctccacatcgga
cgaggaatgtactatggctccttcctatttaaagaaacttggaatatcggtgtcattctc
ctatttctggtcatagccacagcattcgtaggctacgtcctcccatgaggacaaatgtct
ttctgaggggcaactgtaatcacaaaccttctctctgccgccccctacattggaaccgaa
cttgttcaatgaatctgaggcggcttttcggtcgacaacgcaactctgacacggtttttc
acatttcacttcatcttaccatttgtcattgcaggcgcctctatactccaccttctattt
ttacatcagacaggatcctccaacccgacaggccttaaccccaacttcgacaagatcccc
ttccacgcctactactcctacaaagacctcttcggtttcgcaattatgcttgctctactt
gccctcttgtccaccttcgcccccaacctcctaggtgatccagacaactttacacccgcc
aacccactagtcaccccaccacacatcaagccagaatgatacttcttattcgcttacgcc
atccttcgctcaatcccgaacaaactgggtggggtcttagctcttttattctctattatg
atcctattcctcatgccctttctccacacctccaaacaacgaacccttatattccggcct
ctggcaaaactcttcttttgaacactagtagccaacaccctcatcctgacctgaatcgga
ggtcaaccagtagaagacccattcgtcataattggccaactagcctctatc
//
>LC581662
atggcccccgtacttcgcaaaacccatccactagtaaaaattattaataactcatttatt
gacctccccgcaccagttaacctctcatctctatggaactttgggtctctgctaggggtc
tgcctaattgcccagatcgttactggattatttctagcaatacactacaccgccgacaca
tctatggccttctcatccattgcccatatttgccgagacgtaaacaacggctgactgctt
cgcaaccttcatgcaaatggtgcctcatttttcttcatctgcatctacctccacatcgga
cgaggaatgtactatggctccttcctatttaaagaaacttggaatatcggtgtcattctc
ctatttctggtcatagccacagcattcgtgggctacgtcctcccatgaggacaaatgtct
ttctgaggagcaactgtaatcacaaaccttctctctgccgccccctacattggaaccgaa
cttgttcaatgaatctgaggcggcttttcggtcgacaacgcaactctgacacggtttttc
acatttcacttcatcttaccatttgtcatcgcaggcgcctctatactccaccttctattt
ttacatcagacaggatcctccaacccgacaggccttaaccccaacttcgacaagatcccc
ttccacgcctactactcctacaaagacctcttcggtttcgcagttatgcttgctctactt
gccctcttgtccaccttcgcccccaacctcctaggtgatccagacaactttacacccgcc
aacccactagtcaccccgccacacatcaagccagaatgatacttcttattcgcttacgcc
atccttcgctcaatcccgaacaaactgggtggggtcttagctcttttattctctattatg
atcctattcctcatgccctttctccacacctccaaacaacgaacccttatattccggcct
ctggcaaaactcttcttttgaacactagtagccaacaccctcatcctgacctgaatcgga
ggtcaaccagtagaagacccattcgtcataattggccaactagcctctatc
//
>LC581663
atggcccccgtacttcgcaaaacccatccactagtaaaaattattaataactcatttatt
gacctccccgcaccagttaacctctcatctctatggaactttgggtctctgctaggagtc
tgcctaattgcccagatcgttactggattatttctagcaatacactacaccgccgacaca
tctatggccttctcatccattgcccatatttgccgagacgtaaacaacggctgactgctt
cgcaaccttcatgcaaatggtgcctcatttttcttcatctgcatttacctccacatcgga
cgaggaatgtactatggctccttcctatttaaagaaacttggaatatcggtgtcattctc
ctatttctggtcatagccacagcattcgtaggctacgtcctcccatgaggacaaatgtct
ttctgaggggcaactgtaatcacaaaccttctctctgccgccccctacattggaaccgaa
cttgttcaatgaatctgaggcggcttttcggtcgacaacgcaactctgacacggtttttc
acatttcacttcatcttaccatttgtcattgcaggcgcctctatactccaccttctattt
ttacatcagacaggatcctccaacccgacaggccttaaccccaacttcgacaagatcccc
ttccacgcctactactcctacaaagacctcttcggtttcgcaattatgcttgctctactt
gccctcttgtccaccttcgcccccaacctcctaggtgatccagacaactttacacccgcc
aacccactagtcaccccaccacacatcaagccagaatgatacttcttattcgcttacgcc
atccttcgctcaatcccgaacaaactgggtggggtcttagctcttttattctctattatg
atcctattcctcatgccctttctccacacctccaaacaacgaacccttatattccggcct
ctggcaaaactcttcttttgaacactagtagccaacaccctcatcctgacctgaatcgga
ggtcaaccagtagaagacccattcgtcataattggccaactagcctctatc
//
>LC581664
atggcccccgtacttcgcaaaacccatccactagtaaaaattattaataactcatttatt
gacctccccgcaccagttaacctctcatctctatggaactttgggtctctgctaggggtc
tgcctaattgcccagatcgttactggattatttctagcaatacactacaccgccgacaca
tctatggccttctcatccattgcccatatttgccgagacgtaaacaacggctgactgctt
cgcaaccttcatgcaaatggtgcctcatttttcttcatctgcatctacctccacatcgga
cgaggaatgtactatggctccttcctatttaaagaaacttggaatatcggtgtcattctc
ctatttctggtcatagccacagcattcgtaggctacgtcctcccatgaggacaaatgtct
ttctgaggggcaactgtaatcacaaaccttctctctgccgccccctacattggaaccgaa
cttgttcaatgaatctgaggcggcttttcggtcgacaacgcaactctgacacggtttttc
acatttcacttcatcttaccatttgtcattgcaggcgcctctatactccaccttctattt
ttacatcagacaggatcctccaacccgacaggccttaaccccaacttcgacaagatcccc
ttccacgcctactactcctacaaagacctcttcggtttcgcaattatgcttgctctactt
gccctcttgtccaccttcgcccccaacctcctaggtgatccagacaactttacacccgcc
aacccactagtcaccccaccacacatcaagccagaatgatacttcttattcgcttacgcc
atccttcgctcaatcccgaacaaactgggtggggtcttagctcttttattctctattatg
atcctattcctcatgccctttctccacacctctaaacaacgaacccttatattccggcct
ctggcaaaactcttcttttgaacactagtagccaacaccctcatcctgacctgaatcgga
ggtcagccagtagaagacccattcgtcataattggccaactagcctctatc
//
>LC581665
atggcccccgtacttcgcaaaacccatccactagtaaaaattattaataactcatttatt
gacctccccgcaccagttaacctctcatctctatggaactttgggtctctgctaggggtc
tgcctaattgcccagatcgttactggattatttctagcaatacactacaccgccgacaca
tctatggccttctcatccattgcccatatttgccgagacgtaaacaacggctgactgctt
cgcaaccttcatgcaaatggtgcctcatttttcttcatctgcatctatctccacatcgga
cgaggaatgtactatggctccttcctatttaaagaaacttggaatatcggcgtcattctc
ctatttctggtcatagccacagcattcgtaggctacgtcctcccatgaggacaaatgtct
ttctgaggggcaactgtaatcacaaaccttctctctgccgccccctacattggaaccgaa
cttgttcaatgaatctgaggcggcttttcggtcgacaacgcaactctgacacggtttttc
acatttcacttcatcttaccatttgtcattgcaggcgcctctatactccaccttctattt
ttacatcagacaggatcctccaacccgacgggccttaaccccaacttcgacaagatcccc
ttccacgcctactactcctacaaagacctcttcggtttcgcaattatgcttgctctactt
gccctcttgtccaccttcgcccccaacctcctaggtgatccagacaactttacacccgcc
aacccactagtcaccccaccacacatcaagccagaatgatacttcttattcgcttacgcc
atccttcgctcaatcccgaacaaactgggtggggtcttagctcttttattctctattatg
atcctattcctcatgccctttctccacacctccaaacaacgaacccttatattccggcct
ctggcaaaactcttcttttgaacactagtagccaacaccctcatcctgacctgaatcgga
ggtcaaccagtagaagacccattcgtcataattggccaactagcctctatc
//
>LC581666
atggcccctgtacttcgcaaaacccatccactagtaaaaattatcaacaattcatttatt
gacctccctgcgccagtcaacctctcatcattgtgaaactttggctctctgctgggggtc
tgcctaatcgcccaaatcattactgggctattcctagcaatgcactacaccgccgacaca
tctatagccttctcatccgttgcccatatctgccgagatgtgaacaacggctgactgctc
cgcaatcttcatgcaaatggcgcctcatttttcttcatctgcatctaccttcatatcgga
cgaggaatgtactatggctccttcctgttcaaagaaacttgaaatattggtgttattctt
ctattcttagttatagccacagcattcgtaggttatgttctcccgtgaggacaaatgtct
ttctgaggggcaaccgtaattacaaaccttctctccgccgccccttatattggaaccgaa
cttgttcaatggatctgaggcggattttcagtagacaacgcaactctgacacggtttttc
acatttcacttcatcttaccatttattattgcaggcgcctctatacttcaccttctgttc
ttacatcaaacagggtcctccaacccaacaggtcttaaccccaacttcgacaagatcccc
ttccacgcctattactcctacaaggatcttttcggattcgcaatcatgcttgccctgctt
gccctcctttccaccttcgcccccaacctcttaggtgacccagacaactttacgccagct
aaccccctagtcacccccccgcacattaagccagagtgatactttttatttgcctacgcc
attcttcgctcaatcccaaacaaactgggcggggtcttagctcttttattttctatcata
atcctcttcctcatgcccttcctccatacctccaaacaacgaaccctcatattccggccc
attgcaaaactcttcttttgaacactagtagccaacaccctcatcctaacctgaatcgga
ggtcaaccagtagaagacccattcgttataattggccaactagcctctatc
//
>LC581667
atggcccctgtacttcgcaaaacccatccactagtaaaaattatcaacaattcatttatt
gacctccctgcgccagtcaacctctcatcattgtgaaactttggctctctgctgggggtc
tgcctaatcgcccaaatcgttactgggctattcctagcaatgcactacaccgccgacaca
tctatagccttctcatccgttgcccatatctgccgagatgtgaacaacggctgactgctc
cgcaatcttcatgcaaatggcgcctcatttttcttcatctgcatctatcttcatatcgga
cgaggaatgtactatggctccttcctgttcaaagagacttgaaatattggtgttattctt
ctattcttagttatagccacagcattcgtaggttatgttctcccgtgaggacaaatgtct
ttctgaggggcaaccgtaattacaaaccttctctccgctgccccttacattggaaccgaa
cttgttcaatggatctgaggcggattttcagtagacaacgcaactctgacacggtttttc
acatttcacttcatcttaccatttattattgcaggcgcctctatacttcaccttctgttc
ttacatcaaacagggtcctccaacccaacaggtcttaaccccaacttcgacaagatcccc
ttccacgcctattactcctacaaggatcttttcggattcgcaatcatgcttgccctgctt
gccctcctttccaccttcgcccccaacctcttaggtgacccagacaactttacgccagct
aaccccctagtcacccccccgcacattaagccagagtgatactttttatttgcctacgcc
attcttcgctcaatcccaaacaaactgggcggggtcttagctcttttattttctatcata
atcctcttcctcatgcccttcctccatacctccaaacaacgaaccctcatattccggccc
attgcaaaactcttcttttgaacactagtagccaacaccctcatcctaacctgaatcgga
ggtcaaccagtagaagacccattcgttataattggccaactagcctctatc
//
>LC581668
atggcccctgtacttcgtaaaacccatccactagtaaaaattatcaacaattcatttatt
gacctccctgcgccagttaacctctcgtcattatgaaactttggctctctgctaggggtc
tgcctaattgcccaaatcgttactgggttattcctagcaatacactacaccgccgacaca
tctatggccttctcatccgttgcccatatctgccgagatgtaaacaacggctgactgctc
cgcaatctccatgcaaatggtgcctcattcttcttcatctgcatctaccttcacatcggc
cgaggaatgtactatggctctttcctgttcaaggagacttgaaatattggtgttattctc
ctatttttagtcatagccacagcattcgtaggctatgttctcccatgggggcaaatatct
ttctgaggggcaaccgtaattacaaaccttctctccgccgccccctacattggaaccgaa
cttgttcaatgaatctgaggcggattttcagtagacaacgcaactctaacacggtttttc
acatttcactttatcctaccattcatcattgcaggcgcctctatacttcaccttctgttc
ttacatcaaacaggatcctccaacccaacaggtcttaaccctaacttcgacaagatcccc
ttccacgcctattactcctacaaggatcttttcggcttcgcagtcatgcttgccctgctt
gccctcctatccaccttcgcccccaacctcttaggtgacccagacaactttacgccagcc
aacccattagttacccctccacacatcaaaccagagtgatactttttattcgcttacgcc
attcttcgctcaatcccaaacaaattgggcggggtcttagctcttttattctctatcata
atcctcttcctcatgcccttcctccacacctccaaacaacgaaccctcatgttccgaccc
ctagcaaaactctttttttgaacactcgtagccaacactctcatcctaacctgaatcggg
ggtcaaccagtagaagacccattcgttataattggtcaattagcctctatc
//
>LC581669
atggcccccgtacttcgcaaaacccatccactagtaaaaattattaataactcatttatt
gacctccccgcaccagttaacctctcatctctatggaactttgggtctctgctaggggtc
tgcctaattgctcagatcgttactggattatttctagcaatacactacaccgccgacaca
tctatggccttctcatccgttgcccatatttgccgagatgtaaacaacggctgactgctt
cgcaaccttcatgcaaatggtgcttcatttttcttcatctgcatctacctccacatcgga
cgaggaatgtactatggctccttcctattcaaagagacttgaaatatcggggttattctc
ctatttctggtcatagccacagcattcgtaggctacgtcctcccatggggacaaatgtct
ttctgaggggcaaccgtaatcacaaaccttctctctgccgccccctacattggaaccgaa
cttgttcaatgaatctgaggcggcttttcggttgacaacgcaactctaacacggtttttc
acatttcacttcatcttaccatttatcattgcaggcgcctctatacttcacctcctattc
ttacatcaaacaggatcctccaacccgacaggccttaaccccaacttcgacaagatcccc
ttccacgcctactactcctacaaagacctcttcggtttcgcaattatgcttgccctcctt
gccctcttgtccaccttcgcccccaacctcctgggtgatccagacaactttacacccgcc
aacccactagtcaccccaccacacatcaagccagagtgatacttcttattcgcttatgcc
atccttcgctcaattccaaacaaactgggcggagtcttagctcttttattctctattata
atcctattcctcatgcccttcctccacacctctaaacaacgaaccctcatgttccggcct
ttggcaaaactcttcttttgaacactagtagccaacaccctcattctaacctgaatcggg
ggtcaaccagtagaagacccattcgtcataattggccaactagcctctatc
//
>LC581670
atggcccccgtacttcgcaaaacccatccactagtaaaaattattaataactcatttatt
gacctccccgcaccagttaacctctcatctctatggaactttgggtctctgctaggggtc
tgcctaattgcccagatcgttactggattatttctagcaatacactacaccgccgacaca
tctatggccttctcatccgttgcccacatttgccgagatgtaaacaacggctgactgctt
cgcaaccttcatgcaaatggtgcttcatttttcttcatctgcatctacctccacatcgga
cgaggaatgtactatggctccttcctattcaaagagacttgaaatatcggggttattctc
ctatttctggtcatagccacagcattcgtaggctacgtcctcccatggggacaaatgtct
ttctgaggggcaaccgtaatcacaaaccttctctctgccgccccctatattggaaccgaa
cttgttcaatgaatctgaggcggcttttcggtcgacaacgcaactctaacacggtttttc
acatttcacttcatcttaccatttatcattgcaggcgcctctatacttcacctcctattc
ttacatcaaacaggatcctccaacccgacaggccttaaccccaacttcgacaagatcccc
ttccacgcctactactcctacaaagacctcttcggtttcgcaattatgcttgctctcctt
gccctcttgtccaccttcgcccccaacctcctgggtgacccagacaactttacacccgcc
aacccactagtcaccccaccacacatcaagccagagtgatacttcttatttgcttatgcc
atccttcgctcaattccaaacaaactgggcggagtcttagctcttttattctctattata
atcctattcctcatgcccttcctccacacctctaaacaacgaacccttatgttccggcct
ttggcaaaactcttcttttgaacactagtagccaacaccctcattctaacctgaatcggg
ggtcaaccagtagaagacccattcgtcataattggccaactagcctctatc
//
>LC581671
atggcccctgtacttcgcaaaacccatccactagtaaaaattatcaacaattcatttatt
gacctccctgcgccagtcaacctctcatcattgtgaaactttggctctctgctgggggtc
tgcctaatcgcccaaatcattactgggctattcctagcaatgcactacaccgccgacaca
tctatagccttctcatccgttgcccatatctgccgagatgtgaacaacggctgactgctc
cgcaatcttcatgcaaatggcgcctcatttttcttcatctgcatctaccttcatatcgga
cgaggaatgtactatggctccttcctgttcaaagaaacttgaaatattggtgttattctt
ctattcttagttatagccacagcattcgtaggttatgttctcccgtgaggacaaatgtct
ttctgaggggcaaccgtaattacaaaccttctctccgccgccccttacattggaaccgaa
cttgttcaatggatctgaggcggattttcagtagacaacgcaactctgacacggtttttc
acatttcacttcatcttaccatttattattgcaggcgcctctatacttcaccttctgttc
ttacatcaaacagggtcctccaacccaacaggtcttaaccccaacttcgacaagatcccc
ttccacgcctattactcctacaaggatcttttcggattcgcaatcatgcttgccctgctt
gccctcctttccaccttcgcccccaacctcttaggtgacccagacaactttacgccagct
aaccccctagtcacccccccgcacattaagccagagtgatactttttatttgcctacgcc
attcttcgctcaatcccaaacaaactgggcggggtcttagctcttttattttctatcata
atcctcttcctcatgcccttcctccatacctccaaacaacgaacccttatattccggccc
attgcaaaactcttcttttgaacactagtagccaacaccctcatcctaacctgaatcgga
ggtcaaccagtagaagacccattcgttataattggccaactagcctctatc
//
>LC581672
atggcccctgtacttcgcaaaacccatccactagtaaaaattatcaacaattcatttatt
gacctccctgcgccagtcaacctctcatcattgtgaaactttggctctctgctgggggtc
tgcctaatcgcccaaatcattactgggctattcctagcaatgcactacaccgccgacaca
tctatagccttctcatccgttgcccatatctgccgagatgtgaacaacggctgactgctc
cgcaatcttcatgcaaatggcgcctcatttttcttcatctgcatctaccttcatatcgga
cgaggaatgtactatggctccttcctgttcaaagaaacttgaaatattggtgttattctt
ctattcttagttatagccacagcattcgtaggttatgttctcccgtgaggacaaatgtct
ttctgaggggcaaccgtaattacaaaccttctctccgccgccccttacattggaaccgaa
cttgttcaatggatctgaggcggattttcagtagacaacgcaactctgacacggtttttc
acatttcacttcatcttaccatttattattgcaggcgcctctatacttcaccttctgttc
ttacatcaaacagggtcctccaacccaacaggtcttaaccccaacttcgacaagatcccc
ttccacgcctattactcctacaaggatcttttcggattcgcaatcatgcttgccctgctt
gccctcctttccaccttcgcccccaacctcttaggtgacccagacaactttacgccagct
aaccccctagtcacccccccgcacattaagccagagtgatactttttatttgcctacgcc
attcttcgctcaatcccaaacaaactgggcggggtcttagctcttttattttctatcata
atcctcttcctcatgcccttcctccatacctccaaacaacgaacccttatattccggccc
attgcaaaactcttcttttgaacactagtagccaacaccctcatcctaacctgaatcgga
ggtcaaccagtagaagacccattcgttataattggccaactagcctctatc
//
>LC581673
atggcccccgtacttcgtaaaactcacccgctagtaaaaatcattaataactcatttatt
gacctccctgcaccagttaacctttcatcattatgaaactttgggtctctgctgggagtc
tgcctaattgcccaaatcgttactgggctattcttagcaatacactacaccgccgataca
tccatagccttctcatccgttgcccatatctgccgagatgtgaacaacggctggctgctt
cgcaaccttcatgcaaatggcgcctcattcttcttcatctgcatctacctccacatcgga
cggggtatatactatggctccttcttattcaaagaaacttgaaatattggtgtcattctc
ctatttctggtcatagctacagcattcgtgggctacgtccttccatggggacaaatatcc
ttctggggagcaactgttattacaaaccttctttccgctgccccctatatcggaactgaa
cttgttcagtgaatctgaggggggttttcagtagacaacgcaactctgacacgatttttt
acatttcactttatcctgccgtttattattgcaggcgcttccatgcttcaccttctattt
ttacatcaaacagggtcctctaacccaacaggccttaaccccaactttgacaagatcccc
ttccacgcctattactcctacaaagatctcttcggcttcgcaattatgcttgccctactt
gccttactatccactttcgcccccaacctcttaggtgacccagacaacttcacaccagct
aaccccttggtcaccccaccacacatcaagccagaatgatacttcttgttcgcctatgcc
attcttcgctcaattccgaataaattaggcggggtcctagccctcctgttctccattata
atcctcttcctcatgccctttcttcacacctccaaacaacgaacccttatgttccggccc
ctggcaaagctattcttctggacactagtagctaacaccctaatcctaacttgaattggg
gggcaaccagtagaggaccccttcgttatgatcggtcaactggcttctatc
//
>LC581674
atggcccccgtacttcgcaaaacccatccactagtaaaaattattaataactcatttatt
gacctccctgcacccgttaacctttcgtcattatggaactttgggtctctgctaggggtc
tgcctaatcgcccaaatcgtcaccgggttgttcctagcaatacactacaccgccgacaca
tctatggccttctcatccgttgctcatatctgtcgagatgtaaacaacggctggctgctt
cgcaatcttcatgcaaatggcgcctcatttttcttcatctgcatctacctccacatcgga
cggggtatgtactacggctccttcttattcaaggaaacttgaaatattggtgtaattctt
ctatttctggtcatagctacagcattcgtaggctacgtcctcccgtgaggacaaatatct
ttctgaggagcaaccgtcatcacaaatcttctctccgctgccccctatatcggaactgaa
cttgttcaatgaatctggggcgggttttcagtagacaacgcaaccctaacacgatttttt
acatttcacttcatcctgccgtttgttattgcaggcgcttccatgcttcaccttttattc
ttacatcaaacaggatcctccaacccaacaggccttaaccccaactttgacaagatccca
ttccacgcctattactcctataaagatctcttcggcttcgcaattatactcgccctgctt
gccctcctatccactttcgcccccaacctcttaggcgacccagacaactttacaccagct
aacccgctggtcacccccccacacatcaagccagagtggtactttttattcgcttacgcc
attcttcgctcaatcccaaacaagttaggcggggtcttagcccttctattctccatcatg
atcctcttcctcatgcccttcctccacacctccaaacaacgaacccttatgttccggccc
ctagcaaaactcttcttttgaacactagtagccaacaccctaatcctgacctgaattgga
ggccaaccagtagaagaccccttcgtaatgatcggccaactagcctctatc
//
>LC581675
atggcccctgtacttcgtaaaacccatccactagtaaaaattatcaacaattcatttatt
gacctccctgcgccagttaacctctcgtcattatgaaactttggctctctgctaggggtc
tgcctaattgcccaaatcgttactgggttattcctagcaatacactacaccgccgacaca
tctatggccttctcatccgttgcccatatctgccgagatgtaaacaacggctgactgctc
cgcaatctccatgcaaatggtgcctcattcttcttcatctgcatctaccttcacatcggc
cgaggaatgtactatggctctttcctgttcaaggagacttgaaatattggtgttattctc
ctatttttagtcatagccacagcattcgtaggctatgttctcccatgggggcaaatatct
ttctgaggggcaaccgtaattacaaaccttctctccgccgccccctacattggaaccgaa
cttgttcaatgaatctgaggcggattttcagtagacaacgcaactctaacacggtttttc
acatttcactttatcctaccattcatcattgcaggcgcctctatacttcaccttctgttc
ttacatcaaacaggatcctccaacccaacaggtcttaaccccaacttcgacaagatcccc
ttccacgcctattactcctacaaggatcttttcggcttcgcagtcatgcttgccctgctt
gccctcctatccaccttcgcccccaacctcttaggtgacccagacaactttacgccagcc
aacccattagttacccccccacacatcaaaccagagtgatactttttattcgcttacgcc
attcttcgctcaatcccaaacaaactgggcggggtcttagctcttttattctctatcata
atcctcttcctcatgcccttcctccacacctccaaacaacgaaccctcatattccgaccc
ctagcaaaactctttttttgaacactcgtagccaacactctcatcctaacctgaatcggg
ggtcaaccagtagaagacccattcgttataattggtcaattagcctctatc
//
>LC581676
atggcccccgtacttcgcaaaacccatccactagtaaaaattattaataactcatttatt
gacctccccgcaccagttaacctctcatctctatgaaactttgggtctctgctaggggtc
tgcctaattgcccagatcgttactggattatttctagcaatacactacaccgccgacaca
tctatggccttctcatccgttgcccatatctgccgagatgtaaacaacggctgactgctt
cgcaaccttcatgcaaatggtgcttcatttttcttcatctgcatctacctccacatcgga
cgaggaatgtactatggctccttcctattcaaagagacttgaaatatcggggttattctc
ctatttctggtcatagccacagcattcgtaggctacgtcctcccatggggacaaatgtct
ttctgaggggcaaccgtaatcacaaaccttctctctgccgccccctacattggaaccgaa
cttgttcaatgaatctgaggcggcttttcggtcgacaacgcaactctaacacggtttttc
acatttcacttcatcttaccatttatcattgcaggcgcctctatacttcacctcctattc
ttacatcaaacaggatcctccaacccgacaggccttaaccccaacctcgacaagatcccc
ttccacgcctactactcctacaaagacctcttcggtttcgcaattatgcttgctctcctt
gccctcttgtccaccttcgcccccaacctcttgggtgatccagacaactttacacccgcc
aacccactagtcaccccaccacacatcaagccagagtgatacttcttattcgcttatgcc
atccttcgctcaattccaaacaaactgggcggagtcttagctcttttattctctattata
atcctattcctcatgcccttcctccacacctctaaacaacgaacccttatgttccggcct
ttggcaaaactcttcttttgaacactagtagccaacaccctcattctaacctgaatcggg
ggtcaaccagtagaagacccattcgtcataattggccaactagcctctatc
//
>LC581677
atggcccccgtacttcgcaaaacccacccactagtaaaaattattaataactcatttatt
gacctccctgcacctgttaacctttcctcattatggaactttgggtctctgctaggggtc
tgcctaatcgcccaaatcgtcaccgggttgttcctagcaatacactacaccgccgacaca
tctatggccttctcatccgttgctcatatctgtcgagatgtaaacaacggctggctgctt
cgcaatcttcatgcaaatggcgcctcatttttcttcatctgcatctacctccacatcgga
cggggtatatactacggctccttcttattcaaggaaacttgaaatattggtgtaattctc
ctatttctggtcatagctacagcattcgtaggctatgtcctcccgtgaggacaaatatct
ttctgaggagcaaccgtcatcacaaatcttctctccgctgccccctatatcggaactgaa
cttgttcaatgaatctggggcgggttttcagtagacaacgcaaccctaacacgatttttt
acatttcacttcatcctgccgtttgttattgcaggcgcttccatacttcacctcttattc
ttacatcaaacaggatcctccaacccaacaggccttaaccccaactttgacaagatcccc
ttccacgcctattactcctataaagatctcttcggcttcgcaattatactcgccctgctt
gccctcctatccactttcgcccccaacctcttaggcgacccagacaactttacaccagct
aacccgttggtcacccccccacacatcaagccagagtggtactttttattcgcttacgcc
attcttcgctcaatcccaaacaagttaggcggggtcttagcccttctattctccatcata
atcctcttcctcatgcccttcctccacacctccaaacaacggacccttatgttccggccc
ctagcaaaactcttcttttgaacactagtagccaacaccctaatcctgacctgaattgga
ggccaaccagtagaagaccccttcgtaatgatcggccaactagcctctatc
//
>LC581678
atggcccccgtacttcgcaaaacccacccactagtaaaaattattaataactcatttatt
gacctccctgcacctgttaacctttcctcattatggaactttgggtctctgctaggggtc
tgcctaatcgcccaaatcgtcaccgggttgttcctagcaatacactacaccgccgacaca
tctatggccttctcatccgttgctcatatctgtcgagatgtaaacaacggctggctgctt
cgcaatcttcatgcaaatggcgcctcatttttcttcatctgcatctacctccacatcgga
cggggtatatactacggctccttcttattcaaggaaacttgaaatattggtgtaattctc
ctatttctggtcatagctacagcattcgtaggctatgtcctcccgtgaggacaaatatct
ttctgaggagcaaccgtcatcacaaatcttctctccgctgccccctatatcggaactgaa
cttgttcaatgaatctggggcgggttttcagtagacaacgcaaccctaacacgatttttt
acatttcacttcatcctgccgtttgttattgcaggcgcttccatacttcacctcttattc
ttacatcaaacaggatcctccaacccaacaggccttaaccccaactttgacaagatcccc
ttccacgcctattactcctataaagatctcttcggcttcgcaattatactcgccctgctt
gccctcctatccactttcgcccccaacctcttaggcgacccagacaactttacaccagct
aacccgttggtcacccccccacacatcaagccagagtggtactttttattcgcttacgcc
attcttcgctcaatcccaaacaagttaggcggggtcttagcccttctattctccatcata
atcctcttcctcatgcccttcctccacacctccaaacaacgaacccttatgttccggccc
ctagcaaaactcttcttttgaacactagtagccaacaccctaatcctgacctgaattgga
ggccaaccagtagaagaccccttcgtaatgatcggccaactagcctctatc
//
>LC581679
atggcccccgtacttcgcaaaacccacccactagtaaaaattattaataactcatttatt
gacctccccgcaccagttaacctctcatctctatggaactttgggtctctgctaggggtc
tgcctaattgcccagatcgttactggattatttctagcaatacactacaccgccgacaca
tctatggccttctcatccgttgcccacatttgccgagatgtaaacaacggctgactgctt
cgcaaccttcatgcaaatggtgcttcatttttcttcatctgcatctacctccacatcgga
cgaggaatgtactatggctccttcctattcaaagagacttgaaatatcggggttattctc
ctatttctggtcatagccacagcattcgtaggctacgtcctcccatggggacaaatgtct
ttctgaggggcaaccgtaatcacaaaccttctctctgccgccccctatattggaaccgaa
cttgttcaatgaatttgaggcggcttttcggtcgacaacgcaactctaacacggtttttt
acatttcacttcatcttaccatttatcattgcaggcgcctctatactccacctcctattc
ttacatcaaacaggatcctccaacccgacaggccttaaccccaacttcgacaagatcccc
ttccacgcctactactcctacaaagacctcttcggtttcgcaattatgcttgctctcctt
gccctcttgtccaccttcgcccccaacctcctgggtgatccagacaactttacacccgcc
aacccactagtcaccccgccacacatcaagccagagtgatacttcttattcgcttatgcc
atccttcgctcaattccaaacaaactgggcggagtcttagctcttttattctctattata
atcctattcctcatgcccttcctccacacctctaaacaacgaaccctcatgttccggcct
ttggcaaaactcttcttttgaacactagtagccaacaccctcattctaacctgaatcggg
ggtcaaccagtagaagacccattcgtcataattggccaactagcctctatc
//
>LC581680
atggcccctgtacttcgtaaaacccatccactagtaaaaattatcaacaattcatttatt
gacctccctgcgccagttaacctctcgtcattatgaaactttggctctctgctaggggtc
tgcctaattgcccaaatcgttactgggttattcctagcaatacactacaccgccgacaca
tctatggccttctcatccgttgcccatatctgccgagatgtaaacaacggctgactgctc
cgcaatctccatgcaaatggtgcctcattcttcttcatctgcatctaccttcacatcggc
cgaggaatgtactatggctctttcctgttcaaggagacttgaaatattggtgttattctc
ctatttttagtcatagccacagcattcgtaggctatgttctcccatgggggcaaatatct
ttctgaggggcaaccgtaattacaaaccttctctccgccgccccctacattggaaccgaa
cttgttcaatgaatctgaggcggattttcagtagacaacgcaactctaacacggtttttc
acatttcactttatcctaccattcatcattgcaggcgcctctatacttcaccttctgttc
ttacatcaaacaggatcctccaacccaacaggtcttaaccccaacttcgacaagatcccc
ttccacgcctattactcctacaaggatcttttcggcttcgcagtcatgcttgccctgctt
gccctcctatccaccttcgcccccaacctcttaggtgacccagacaactttacgccagcc
aacccattagttacccctccacacatcaaaccagagtgatactttttattcgcttacgcc
attcttcgctcaatcccaaacaaattgggcggggtcttagctcttttattctctatcata
atcctcttcctcatgcccttcctccacacctccaaacaacgaaccctcatgttccgaccc
ctagcaaaactctttttttgaacactcgtagccaacactctcatcctaacctgaatcggg
ggtcaaccagtagaagacccattcgttataattggtcaattagcctctatc
//
>LC581681
atggcccctgtacttcgtaaaacccatccactagtaaaaattatcaacaattcatttatt
gacctccctgcgccagttaacctctcgtcattatgaaactttggctctctgctaggggtc
tgcctaattgcccaaatcgttactgggttattcctagcaatacactacaccgccgacaca
tctatggccttctcatccgttgcccatatctgccgagatgtaaacaacggctgactgctc
cgcaatctccatgcaaatggtgcctcatttttcttcatctgcatctaccttcacattggc
cgaggaatgtactatggctctttcctgttcaaggagacttgaaatattggtgttattctc
ctatttttagtcatagccacagcattcgtaggctatgttctcccatgggggcaaatatct
ttctgaggggcaaccgtaattacaaaccttctctccgccgccccctacattggaaccgaa
cttgttcaatgaatctgaggcggattttcagtagacaacgcaactctaacacggtttttc
acatttcactttatcctaccattcatcattgcaggcgcctctatacttcaccttctgttc
ttacatcaaacaggatcctccaacccaacaggtcttaaccccaacttcgacaagatcccc
ttccacgcctattactcctacaaggatcttttcggcttcgcagtcatgcttgccctgctt
gccctcctatccaccttcgcccccaacctcttaggtgacccagacaactttacgccagcc
aaccccttagttacccctcctcacatcaaaccagagtgatactttttattcgcttacgcc
attcttcgctcaatcccaaacaaattgggcggggtcttagctcttttattctctatcata
atcctcttcctcatgcccttcctccacacctccaaacaacgaaccctcatgttccgaccc
ctagcaaaactctttttttgaacactcgtagccaacactctcatcctaacctgaatcggg
ggtcaaccagtagaagacccattcgttataattggtcaattagcctctatc
//
>LC581682
atggcccctgtacttcgcaaaacccatccactagtaaaaattatcaacaattcatttatt
gacctccctgcgccagtcaacctctcatcattgtgaaactttggctctctgctgggggtc
tgcctaatcgcccaaatcattactgggctattcctagcaatgcactacaccgccgacaca
tctatagccttctcatccgttgcccatatctgccgagatgtgaacaacggctgactgctc
cgcaatcttcatgcaaatggcgcctcatttttcttcatctgcatctaccttcatatcgga
cgagggatgtactatggctccttcctgttcaaagaaacttgaaatattggtgttattctt
ctattcttagttatagccacagcattcgtaggttatgttctcccgtgaggacaaatgtct
ttctgaggggcaaccgtaattacaaaccttctctccgccgccccttacattggaaccgaa
cttgttcaatggatctgaggcggattttcagtagacaacgcaactctgacacggtttttc
acatttcacttcatcttaccatttattattgcaggcgcctctatacttcaccttctgttc
ttacatcaaacagggtcctccaacccaacaggtcttaaccccaacttcgacaagatcccc
ttccacgcctattactcctacaaggatcttttcggattcgcaatcatgcttgccctgctt
gccctcctttccaccttcgcccccaacctcttaggtgacccagacaactttacgccagct
aaccccctagtcacccccccgcacattaagccagagtgatactttttatttgcctacgcc
attcttcgctcaatcccaaacaaactgggcggggtcttagctcttttattttctatcata
atcctcttcctcatgcccttcctccatacctccaaacaacgagccctcatattccggccc
attgcaaaactcttcttttgaacactagtagccaacaccctcatcctaacctgaatcgga
ggtcaaccagtagaagacccattcgttataattggccaactagcctctatc
//
>LC581683
atggcccccgtacttcgcaaaacccatccactagtaaaaattattaataactcatttatt
gacctccccgcaccagttaacctctcatctctatggaactttgggtctctgctaggggtc
tgcctaattgcccagatcgttactggattatttctagcaatacactacaccgccgacaca
tctatggccttctcatccgttgcccatatttgccgagatgtaaacaacggctgactgctt
cgcaaccttcatgcaaatggtgcttcatttttcttcatctgcatctacctccacatcgga
cgaggaatgtactatggctccttcctattcaaagagacttgaaatatcggggttattctc
ctatttctggtcatggctacagcattcgtaggctacgtcctcccatggggacaaatatct
ttctgaggggcaaccgtaatcacaaaccttctctctgccgccccctacattggaaccgaa
cttgttcaatgaatctgaggcggcttttcggtcgacaacgcaactctaacacggtttttt
acatttcacttcatcttaccatttatcattgcaggcgcctctatacttcacctcctattc
ttacatcaaacaggatcctccaacccgacaggccttaaccccaacttcgacaagatcccc
ttccacgcctactactcctacaaagacctcttcggtttcgcaattatgcttgctctcctt
gccctcttgtccaccttcgcccccaacctcctgggtgatccagacaactttacacccgcc
aacccactagtcaccccaccacacatcaagccagagtgatacttcttattcgcttatgcc
atccttcgctcaattccaaacaaattgggcggagtcttagctcttttattctctattata
atcctattcctcatgcccttcctccacacctctaaacaacgaaccctcatgttccggcct
ttggcaaaactcttcttttgaacactagtagccaacaccctcattctaacctgaatcggg
ggtcaaccagtagaagacccattcgtcataattggccaactagcctctatc
//
>LC581684
atggcccccgtacttcgcaaaacccatccactagtaaaaattattaataactcatttatt
gacctccccgcaccagttaacctctcatctctatggaactttgggtctctgctaggggtc
tgcctaattgcccagatcgttactggattatttctagcaatacactacaccgccgacaca
tctatggccttctcatccattgcccatatttgccgagacgtaaacaacggctgactgctt
cgcaaccttcatgcaaatggtgcctcatttttcttcatctgcatctacctccacatcgga
cgaggaatgtactatggctccttcctatttaaagaaacttggaatatcggtgtcattctc
ctatttctggtcatagccacagcattcgtaggctacgtcctcccatgaggacaaatgtct
ttctgaggagcaactgtaatcacaaaccttctctctgccgccccctacattggaaccgaa
cttgttcaatgaatctgaggcggcttttcggtcgacaacgcaactctgacacggtttttc
acatttcacttcatcttaccatttgtcattgcaggcgcctctatactccaccttctattt
ttacatcagacaggatcctccaacccgacaggccttaaccccaacttcgacaagatcccc
ttccacgcctactactcctacaaagacctcttcggtttcgcaattatgcttgctctactt
gccctcttgtccaccttcgcccccaacctcctaggtgatccagacaactttacacccgcc
aacccactagtcaccccaccacacatcaagccagaatgatacttcttattcgcttacgcc
atccttcgctcaatcccaaacaaacttggtggggtcttagctcttttattctctattatg
atcctattcctcatgccctttctccacacctccaaacaacgaacccttatattccggcct
ctggcaaagctcttcttttgaacactagtagccaacaccctcatcctgacctgaatcgga
ggtcaaccagtagaagacccattcgtcataattggccaactagcctctatc
//
>LC581685
atggcccccgtacttcgtaaaacccatccactagtaaaaattatcaacaattcatttatt
gacctccctgcaccagttaacctctcgtcattatgaaactttggctctctgctaggggtc
tgcctaattgcccaaatcgttactgggttattcctagcaatacactacaccgccgacaca
tctatggccttctcatccgttgcccatatctgccgagatgtaaacaacggctgactgctc
cgcaatctccatgcaaatggtgcctcatttttcttcatctgcatctaccttcacatcggc
cgaggaatgtactatggctctttcctgttcaaggagacttgaaatattggtgttattctc
ctatttttagtcatagccacagcattcgtaggctatgttctcccatggggacaaatatct
ttctgaggggcaaccgtaattacaaaccttctctccgccgccccctacattggaaccgaa
cttgttcaatgaatctgaggcggattttcagtagacaacgcaactctaacacggtttttc
acatttcactttatcttaccattcatcattgcaggcgcctctatacttcaccttctgttc
ttacatcaaacaggatcctccaacccaacaggtcttaaccccaacttcgacaagatcccc
ttccacgcctattactcctacaaggatcttttcggcttcgcagtcatgcttgccctgctt
gccctcctatccaccttcgcccccaacctcttaggtgacccagacaactttacaccggcc
aacccattagttacccctccacacatcaaaccagaatgatactttttattcgcttacgcc
attcttcgctcaatcccaaacaaattgggtggggtcttagctcttttattctctatcata
atcctcttcctcatgcccttcctccacacctccaaacaacgaaccctcatgttccgaccc
ctagcaaaactctttttttgaacactcgtagccaacactctcatcctaacctgaatcggg
ggtcaaccagtagaagacccattcgttataattggtcaattagcctctatc
//
>LC581686
atggcccccgtacttcgcaaaacccatccactagtaaaaattattaataactcatttatt
gacctccccgcaccagttaacctctcatctctatggaactttgggtctctgctaggggtc
tgcctaattgcccagatcgttaccggattatttctagcaatacactacaccgccgacaca
tctatggccttctcatccattgcccatatttgccgagacgtaaacaacggctgactgctt
cgcaaccttcatgcaaatggtgcctcatttttcttcatctgcatctacctccacatcgga
cgaggaatgtactatggctccttcctatttaaagaaacttggaatatcggtgtcattctc
ctatttctggtcatagccacagcattcgtgggctacgtcctcccatgaggacaaatgtct
ttctgaggagcaactgtaatcacaaaccttctctctgccgccccctacattggaaccgaa
cttgttcaatgaatctgaggcggcttttcggtcgacaacgcaactctgacacggtttttc
acatttcacttcatcttaccatttgtcattgcaggcgcctctatactccaccttctattt
ttacatcagacaggatcctccaacccgacaggccttaaccccaacttcgacaagatcccc
ttccacgcctactactcctacaaagacctcttcggtttcgcaattatgcttgctctactt
gccctcttgtccaccttcgcccccaacctcctaggtgatccagacaactttacacccgcc
aacccactagtcaccccaccacacatcaagccagaatgatacttcttattcgcttacgcc
atccttcgctcaatcccgaacaaattgggtggggtcttagctcttttattctctattatg
atcctattcctcatgccctttctccacacctccaaacaacgaacccttatattccggcct
ctggcaaaactcttcttttgaacactagtagccaacaccctcatcctgacctgaatcgga
ggtcaaccagtagaagacccattcgtcataattggccaactagcctctatc
//
>LC581687
atggcccctgtacttcgtaaaacccatccactagtaaaaattatcaacaattcatttatt
gacctccctgcgccagttaacctctcgtcattatgaaactttggctctctgctaggggtc
tgcctaattgcccaaatcgttactgggttattcctagcaatacactacaccgccgacaca
tctatggccttctcatccgttgcccatatctgccgagatgtaaacaacggctgactgctc
cgcaatctccatgcaaatggtgcctcatttttcttcatctgcatctaccttcacattggc
cgaggaatgtactatggctctttcctgttcaaggagacttgaaatattggtgttattctc
ctatttttagtcatagccacagcattcgtaggctatgttctcccatgggggcaaatatct
ttctggggggcaaccgtaattacaaaccttctctccgccgccccctacattggaaccgaa
cttgttcaatgaatctgaggcggattttcagtagacaacgcaactctaacacggtttttc
acatttcactttatcctaccattcatcattgcaggcgcctctatacttcaccttctgttc
ttacatcaaacaggatcctccaacccaacaggtcttaaccccaacttcgacaagatcccc
ttccacgcctattactcctacaaggatcttttcggcttcgcagtcatgcttgccctgctt
gccctcctatccaccttcgcccccaacctcttaggtgacccagacaactttacgccagcc
aaccccttagttaccccccctcacatcaaaccagagtgatactttttattcgcttacgcc
attcttcgctcaatcccaaacaaattgggcggggtcttagctcttttattctctatcata
atcctcttcctcatgcccttcctccacacctccaaacaacgaaccctcatgttccgaccc
ctagcaaaactctttttttgaacactcgtagccaacactctcatcctaacctgaatcggg
ggtcaaccagtagaagacccattcgttataattggtcaattagcctctatc
//
>LC581688
atggcccctgtacttcgcaaaacccatccactagtaaaaattatcaacaattcatttatt
gacctccctgcgccagtcaacctctcatcattgtgaaactttggctctctgctgggggtc
tgcctaatcgcccaaatcattactgggctattcctagcaatgcactacaccgccgacaca
tctatagccttctcatccgttgcccatatctgccgagatgtgaacaacggctgactgctc
cgcaatcttcatgcaaatggcgcctcatttttcttcatctgcatctaccttcatatcgga
cgaggaatgtactatggctccttcctgttcaaagaaacttgaaatattggtgttattctt
ctattcttagttatagccacagcattcgtgggttatgttctcccgtgaggacaaatgtct
ttctgaggggcaaccgtaattacaaaccttctctccgccgccccttacattggaaccgaa
cttgttcaatggatctgaggcggattttcagtagacaacgcaactctgacacggtttttc
acatttcacttcatcttaccatttattattgcaggcgcctctatacttcaccttctgttc
ttacatcaaacagggtcctccaacccaacaggtcttaaccccaacttcgacaagatcccc
ttccacgcctattactcctacaaggatcttttcggattcgcaatcatgcttgccctgctt
gccctcctttccaccttcgcccccaacctcttaggtgacccagacaactttacgccagct
aaccccctagtcacccccccgcacattaagccagagtgatactttttatttgcctacgcc
attcttcgctcaatcccaaacaaactgggcggggtcttagctcttttattttctattata
atcctcttcctcatgcccttcctccatacctccaaacaacgaaccctcatattccggccc
attgcaaaactcttcttttgaacactagtagccaacaccctcatcctaacctgaatcgga
ggtcaaccagtagaagacccattcgttataattggccaactagcctctatc
//
>LC581689
atggcccccgtacttcgcaaaacccatccactagtaaaaattattaataactcatttatt
gacctccccgcaccagttaacctctcatctctatggaactttgggtctctgctaggggtc
tgcctaattgcccagatcgttactggattatttctagcaatacactacaccgccgacaca
tctatggccttctcatccattgcccatatttgccgagacgtaaacaacggctgactgctt
cgcaaccttcatgcaaatggtgcctcatttttcttcatctgcatctacctccacatcgga
cgaggaatgtactatggctccttcctatttaaagaaacttggaatatcggtgtcattctc
ctatttctggtcatagccacagcattcgtaggctacgtcctcccatgaggacaaatgtct
ttctgaggagcaactgtaatcacaaaccttctctctgccgccccctacattggaaccgaa
cttgttcaatgaatctgaggcggcttttcggtcgacaacgcaactctgacacggtttttc
acatttcacttcatcttaccatttgtcattgcaggcgcctctatactccaccttctattt
ttacatcagacaggatcctccaacccgacaggccttaaccccaacttcgacaagatcccc
ttccacgcctactactcctacaaagacctcttcggtttcgcaattatgcttgctctactt
gccctcttgtccaccttcgcccccaacctcctaggtgatccagacaactttacacccgcc
aacccactagtcaccccaccacacatcaagccagaatgatacttcttattcgcttacgcc
atccttcgctcaatcccgaacaaacttggtggggtcttagctcttttattctctattata
atcctattcctcatgccctttctccacacctccaaacaacgaacccttatattccggcct
ctggcaaagctcttcttttgaacactagtagccaacaccctcatcctgacctgaatcgga
ggtcaaccagtagaagacccattcgtcataattggccaactagcctctatc
//
>LC581690
atggcccccgtacttcgcaaaacccacccactagtaaaaattattaataactcatttatt
gacctccccgcaccagttaacctctcatctctatggaactttgggtctctgctaggggtc
tgcctaattgcccagatcgttactggattatttctagcaatacactacaccgccgacaca
tctatggccttctcatccgttgcccacatttgccgagatgtaaacaacggctgactgctt
cgcaaccttcatgcaaatggtgcttcatttttcttcatctgcatctacctccacatcgga
cgaggaatgtactatggctccttcctattcaaagagacttgaaatatcggggttattctc
ctatttctggtcatagccacagcattcgtaggctacgtcctcccatggggacaaatgtct
ttctgaggggcaaccgtaatcacaaaccttctctctgccgccccctatattggaaccgaa
cttgttcaatgaatctgaggcggcttttcggtcgacaacgcaactctaacacggtttttc
acatttcacttcatcttaccatttatcattgcaggcgcctctatactccacctcctattc
ttacatcaaacaggatcctccaacccgacaggccttaaccccaacttcgacaagatcccc
ttccacacctactactcctacaaagacctcttcggtttcgcaattatgcttgctctcctt
gccctcttgtccaccttcgcccccaacctcctgggtgatccagacaactttacacccgcc
aacccactagtcaccccaccacacatcaagccagagtgatacttcttattcgcttatgcc
atccttcgctcaattccaaacaaactgggcggagtcttagctcttttattctctattata
atcctattcctcatgcccttcctccacacctctaaacaacgaaccctcatgttccggcct
ttggcaaaactcttcttttgaacactagtagccaacaccctcactctaacctgaatcggg
ggtcaaccagtagaagacccattcgtcataattggccaactagcctctatc
//
>LC581691
atggcccccgtacttcgcaaaacccatccactagtaaaaattattaataactcatttatt
gacctccccgcaccagttaacctctcatctctatggaactttgggtctctgctaggggtc
tgcctaattgcccagatcgttactggattatttctagcaatacactacaccgccgacaca
tctatggccttctcatccgttgcccacatttgccgagatgtaaacaacggctgactgctt
cgcaaccttcatgcaaatggtgcttcatttttcttcatctgcatctacctccacatcgga
cgaggaatgtactatggctccttcctattcaaagagacttgaaatatcggggttattctc
ctatttctggtcatagccacagcattcgtaggctacgtcctcccatggggacaaatgtct
ttctgaggggcaaccgtaatcacaaaccttctctctgccgccccctatattggaaccgaa
cttgttcaatgaatctgaggcggcttttcggtcgacaacgcaactctaacacggtttttc
acatttcacttcatcttaccatttatcattgcaggcgcctctatacttcacctcctattc
ttacatcaaacaggatcctccaacccgacaggccttaaccccaacttcgacaagatcccc
ttccacgcctactactcctacaaagacctcttcggtttcgcagttatacttgctctcctt
gccctcttggccaccttcgcccccaacctcctgggtgatccagacaactttacacccgcc
aacccactagtcaccccaccacacatcaagccagagtgatacttcttatttgcttatgcc
atccttcgctcaattccaaacaaactgggcggagtcttagctcttttattctctattata
atcctattcctcatgcctttcctccacacctctaaacaacgaacccttatgttccgacct
ttggcaaaactcttcttttgaacactagtagccaacaccctcattctaacctgaatcggg
ggtcaaccagtagaagacccattcgtcataattggccaactagcctctatc
//
>LC581692
atggcccccgtacttcgcaaaacccatccactagtaaaaattattaataactcatttatt
gacctccccgcaccagttaacctctcatctctatggaactttgggtctctgctaggggtc
tgcctaattgcccagatcgttactggattatttctagcaatacactacaccgccgacaca
tctatggccttctcatccattgcccatatttgccgagacgtaaacaacggctgactgctt
cgcaaccttcatgcaaatggtgcctcatttttcttcatctgcatctacctccacatcgga
cgaggaatgtactatggctccttcctatttaaagaaacttggaatatcggtgtcattctc
ctatttctggtcatagccacagcattcgtaggctacgtcctcccatggggacaaatgtct
ttctgaggggcaactgtaatcacaaaccttctctctgccgccccctacattggaaccgaa
cttgttcaatgaatctgaggcggcttttcggtcgacaacgcaactctgacacggtttttc
acatttcacttcatcttaccatttgtcattgcaggcgcctctatactccaccttctattt
ttacatcagacaggatcctccaacccgacaggccttaaccccaacttcgacaagatcccc
ttccacgcctactactcctacaaagacctcttcggtttcgcaattatgcttgctctactt
gccctcttgtccaccttcgcccccaacctcctaggtgatccagacaactttacacccgcc
aatccactagtcaccccaccacacatcaagccagaatgatacttcttattcgcttacgcc
atccttcgctcaatcccgaacaaacttggtggggtcttagctcttttattctctattata
atcctattcctcatgccctttctccacacctccaaacaacgaacccttatattccggcct
ctggcaaaactcttcttttgaacactagtagccaacaccctcatcctgacctgaatcgga
ggtcaaccagtagaagacccattcgtcataattggccaactagcctctatc
//
>LC581693
atggcccccgtacttcgcaaaacccatccactagtaaaaattattaataactcatttatt
gacctccccgcaccagttaacctctcatctctatggaactttgggtctctgctgggggtc
tgcctaattgcccagatcgttactggattatttctggcaatacactacaccgccgacaca
tctatggccttctcatccattgcccatatttgccgagacgtaaacaacggctgactactt
cgcaaccttcatgcaaatggtgcctcatttttcttcatctgcatctacctccacatcgga
cgaggaatgtactatggctccttcctatttaaagaaacttgaaatattggtgtcattctc
ctatttctggtcatagccacagcattcgtaggctacgtcctcccatgaggacaaatgtct
ttctgaggggcaactgtaatcacaaaccttctctctgccgccccctacattggaaccgaa
cttgttcaatgaatctgaggcggcttttcggtcgacaacgcaactctgacacggtttttc
acatttcacttcatcttaccatttatcattgcaggcgcctctatacttcaccttctattc
ttacatcagacgggatcctccaacccgacaggccttaaccccaacttcgacaaggtcccc
ttccacgcctactactcctacaaagacctcttcggtttcgcaattatgcttgctctactt
gccctcttgtccaccttcgcccccaacctcctaggtgatccagacaactttacacccgct
aacccactagttaccccaccacacatcaagccagagtgatacttcttattcgcttacgcc
atccttcgctcaatcccgaacaaactggggggggtcttagctcttttattctctattata
atcctattcctcatgccctttctccacacctccaaacaacgaacccttatattccggcct
ctggcaaaactcttcttttgagcactagtagccaacacccttatcctaacctgaatcgga
ggtcaaccagtagaagacccattcgtcataattggccaactagcctctatc
//
>LC581694
atggcccctgtacttcgtaaaacccatccactagtaaaaattatcaacaattcatttatt
gacctccctgcgccagttaacctctcgtcattatgaaactttggctctctgctaggggtc
tgcctaattgcccaaatcgttactgggttattcctagcaatacactacaccgccgacaca
tctatggccttctcatccgttgcccatatctgccgagatgtaaacaacggctgactgctc
cgcaatctccatgcaaatggtgcctcattcttcttcatctgcatctaccttcacatcggc
cgaggaatgtactatggctctttcctgttcaaggagacttgaaatattggtgttattctc
ctatttttagtcatagccacagcattcgtaggctatgttctcccatgggggcaaatatct
ttctgaggggcaaccgtaattacaaaccttctctccgccgccccctacattggaaccgaa
cttgttcaatgaatctgaggcggattttcagtagacaacgcaactctaacacggtttttc
acatttcactttatcctaccattcatcattgcaggcgcctctatacttcaccttctgttc
ttacatcaaacaggatcctccaacccaacaggtcttaaccccaacttcgacaagatcccc
ttccacgcctattactcctacaaggatcttttcggcttcgcagtcatgcttgccctgctt
gccctcctatccaccttcgcccccaacctcttaggtgacccagacaactttacgccagcc
aacccattagttacccctccacacatcaaaccagagtgatactttttattcgcttacgcc
attcttcgctcaatcccaaacaaattgggcggggtcttagctcttttattctctatcata
atcctcttcctcatgcccttcctccacacctccaaacaacgaaccctcatgttccgaccc
ctagcaaaactctttttttgaacactcgtagccaacactctcatcctaacctgaatcggg
ggtcaaccagtagaagacccattcgttataattggtcaattagcctctatc
//
>LC581695
atggcccccgtacttcgcaaaacccatccactagtaaaaattattaataactcatttatt
gacctccccgcaccagttaacctctcatctctatggaactttgggtctctgctaggggtc
tgcctaattgcccagatcgttactggattatttctagcaatacactacaccgccgacaca
tctatggccttctcatccattgcccatatttgccgagacgtaaacaacggctgactgctt
cgcaaccttcatgcaaatggtgcctcatttttcttcatctgcatctacctccacatcgga
cgaggagtgtactatggctccttcctatttaaagaaacttggaatatcggtgtcattctc
ctatttctggtcatagccacagcattcgtaggctacgtcctcccatgaggacaaatgtct
ttctgaggagcaactgtaatcacaaaccttctctctgccgccccctacattggaaccgaa
cttgttcaatgaatctgaggcggcttttcggtcgacaacgcaactctgacacggtttttc
acatttcacttcatcttaccatttgtcattgcaggcgcctctatactccaccttctattt
ttacatcagacaggatcctccaacccgacaggccttaaccccaacttcgacaagatcccc
ttccacgcctactactcctacaaagacctcttcggtttcgcaattatgcttgctctactt
gccctcttgtccaccttcgcccccaacctcctaggtgatccagacaactttacacccgcc
aacccactagtcaccccaccacacatcaagccagaatgatacttcttattcgcttacgcc
atccttcgctcaatcccgaacaaacttggtggggtcttagctcttttattctctattatg
atcctattcctcatgccctttctccacacctccaaacaacgaacccttatattccggcct
ctggcaaagctcttcttttgaacactagtagccaacaccctcatcctgacctgaatcgga
ggtcaaccagtagaagacccattcgtcataattggccaactagcctctatc
//
>LC581696
atggcccccgtacttcgcaaaacccatccactagtaaaaattattaataactcatttatt
gacctccccgcaccagttaacctctcatctctatggaactttgggtctctgctaggggtc
tgcctaattgcccagatcgttactggattatttctagcaatacactacaccgccgacaca
tctatggccttctcatccattgcccatatttgccgagacgtaaacaacggctgactgctt
cgcaaccttcatgcaaatggtgcctcatttttcttcatctgcatctacctccacatcgga
cgaggaatgtactatggctccttcctatttaaagaaacttggaatatcggtgtcattctc
ctatttctggtcatagccacagcattcgtaggctacgtcctcccatgaggacaaatgtct
ttctgaggggcaactgtaatcacaaaccttctctctgccgccccctacattggaaccgaa
cttgttcaatgaatctgaggcggcttttcggtcgacaacgcaactctgacacggtttttc
acatttcacttcatcttaccatttgtcattgcaggcgcctctatactccaccttctattt
ttacatcagacaggatcctccaacccgacaggccttaaccccaacttcgacaagatcccc
ttccacgcctactactcctacaaagacctcttcggtttcgcaattatgcttgctctactt
gccctcttgtccaccttcgcccccaacctcctaggtgatccagacaactttacacccgcc
aacccactagtcaccccaccacacatcaagccagaatgatacttcttattcgcttacgcc
atccttcgctcaatcccgaacaaactgggtggggtcttagctcttttattctctattatg
atcctattcctcatgccctttctccacacctccaaacaacgaacccttatattccggcct
ctggcaaaactcttcttttgagcactagtagccaacaccctcatcctgacctgaatcgga
ggtcaaccagtagaagacccattcgtcataattggccaactagcctctatc
//
>LC581697
atggcccccgtacttcgcaaaacccatccactagtaaaaattattaataactcatttatt
gacctccccgcaccagttaacctctcatctctatggaactttgggtctctgctaggggtc
tgcctaattgcccaaatcgttactggattatttctagcaatacactacaccgccgacaca
tctatggccttctcatccattgcccatatttgccgagacgtaaacaacggctgactgctt
cgcaaccttcatgcaaatggtgcctcatttttcttcatctgcatctacctccacatcgga
cgaggaatgtactatggctccttcctatttaaagaaacttggaatatcggtgtcattctc
ctatttctggtcatagccacagcattcgtaggctacgtcctcccatgaggacaaatgtct
ttctgaggggcaactgtaatcacaaaccttctctctgccgccccctacattggaaccgaa
cttgttcaatgaatctgaggcggcttttcggtcgacaacgcaactctgacacggtttttc
acatttcacttcatcttaccatttgtcattgcaggcgcctctatactccaccttctattt
ttacatcagacaggatcctcaaacccgacaggccttaaccccaacttcgacaagatcccc
ttccacgcctactactcctacaaagacctcttcggtttcgcaattatgcttgctctactt
gccctcttgtccaccttcgcccccaacctcctaggtgatccagacaactttacacccgcc
aacccactagtcaccccaccacacatcaagccagaatgatacttcttattcgcttacgcc
atccttcgctcaatcccgaacaaactgggtggggtcttagctcttttattctctattatg
atcctattcctcatgccctttctccacacctccaaacaacgaacccttatattccggcct
ctggcaaaactcttcttttgaacactagtagccaacaccctcatcctgacctgaatcgga
ggtcaaccagtagaagacccattcgtcataattggccaactagcctctatc
//
>LC581698
atggcccccgtacttcgcaaaacccatccactagtaaaaattattaataactcatttatt
gacctccccgcaccagttaacctctcatctctatggaactttgggtctctgctaggggtc
tgcctaattgcccagatcgttactggattatttctagcaatacactacaccgccgacaca
tctatggccttctcatccattgcccatatttgccgagacgtaaacaacggctgactgctt
cgcaaccttcatgcaaatggtgcctcatttttcttcatctgcatctacctccacatcgga
cgaggaatgtactatggctccttcctatttaaagaaacttggaatatcggtgtcattctc
ctatttctggtcatagccacagcattcgtaggctacgtcctcccatgaggacaaatgtct
ttctgaggggcaactgtaatcacaaaccttctctctgccgccccctacattggaaccgaa
cttgttcaatgaatctgaggcggcttttcggtcgacaacgcaaccctgacacggtttttc
acatttcacttcatcttaccatttgtcattgcaggcgcctctatactccaccttctattt
ttacatcagacagggtcctccaacccgacaggccttaaccccaacttcgacaagatcccc
ttccacgcctactactcctacaaagacctcttcggtttcgcaattatgcttgctctactt
gccctcttgtccaccttcgcccccaacctcctaggtgatccagacaactttacacccgcc
aacccactagtcaccccaccacacatcaagccagaatgatacttcttattcgcttacgcc
atccttcgctcaatcccgaacaaactgggtggagttttagctcttttattctctattatg
atcctattcctcatgccctttctccacacctccaaacaacgaacccttatattccggcct
ctggcaaaactcttcttttgaacactagtagccaacaccctcatcctgacctgaatcgga
ggtcaaccagtagaagacccgttcgtcataattggccaactagcctctatc
//
>LC581699
atggcccccgtacttcgcaaaacccatccactagtaaaaattattaataactcatttatt
gacctccccgcaccagttaacctctcatctctatggaactttgggtctctgctaggggtc
tgcctaattgcccagatcgttactggattatttctagcaatacactacaccgccgacaca
tctatggccttctcatccattgcccatatttgccgagacgtaaacaacggctgactgctt
cgcaaccttcatgcaaatggtgcctcattttttttcatctgcatctacctccacatcgga
cgaggaatgtactatggctccttcctatttaaagaaacttggaatatcggtgtcattctc
ctatttctggtcatagccacagcattcgtaggctacgtcctcccatgaggacaaatatct
ttctgaggggcaactgtaatcacaaaccttctctctgccgccccctacattggaaccgaa
cttgttcaatgaatctgaggcggcttttcggtcgacaacgcaactctgacacggtttttc
acatttcacttcatcttaccatttgtcattgcaggcgcctctatactccaccttctattt
ttacatcagacaggatcctccaacccgacaggccttaaccccaacttcgacaagatcccc
ttccacgcctactactcctacaaagacctcttcggtttcgcaattatgcttgctctactt
gccctcttgtccaccttcgcccccaacctcctaggtgatccagacaactttacacccgcc
aacccactagtcaccccaccacacatcaagccagaatgatacttcttattcgcttacgcc
atccttcgctcaatcccgaacaaactgggtggggttttagctcttttattctctattatg
atcctattcctcatgccctttctccacacctccaaacaacgaacccttatattccggcct
ctggcaaaactcttcttttgaacactagtagccaacaccctcatcctgacctgaatcgga
ggtcaaccagtagaagacccattcgtcataattggccaactagcctctatc
//
>LC581700
atggcccccatacttcgcaaaacccacccactagtaaaaattattaataactcatttatt
gacctccccgcaccagttaacctctcatctctatggaactttgggtctctgctaggggtc
tgcctaattgcccagatcgttactggattatttctagcaatacactacgccgccgacaca
tctatggccttctcatccgttgcccacatttgccgagatgtaaacaacggctgactgctt
cgcaaccttcatgcaaatggtgcttcatttttcttcatctgcatctacctccacatcgga
cgaggaatgtactatggctccttcctattcaaagagacttgaaatatcggggttattctc
ctatttctggtcatagccacagcattcgtaggctacgtcctcccatggggacaaatgtct
ttctgaggggcaaccgtaatcacaaaccttctctctgccgccccctatattggaaccgaa
cttgttcaatgaatctgaggcggcttttcggtcgacaacgcaactctaacacggtttttc
acatttcacttcatcttaccatttatcattgcaggcgcctctatactccacctcctattc
ttacatcaaacaggatcctccaacccgacaggccttaaccccaacttcgacaagatcccc
ttccacgcctactactcctacaaagacctcttcggtttcgcaattatgcttgctctcctt
gccctcttgtccaccttcgcccccaacctcctgggtgatccagacaactttacacccgcc
aacccactagtcaccccaccacacatcaagccagagtgatacttcttattcgcttatgcc
atccttcgctcaattccaaacaaactgggcggagtcttagctcttttattctctattata
atcctattcctcatgcccttcctccacacctctaaacaacgaaccctcatgttccggcct
ttggcaaaactcttcttttgaacactagtagccaacaccctcattctaacctgaatcggg
ggtcaaccagtagaagacccattcgtcataattggccaactagcctctatc
//
>LC581701
atggcccccgtacttcgcaaaacccacccactagtaaaaattattaataactcatttatt
gacctccccgcaccagttaacctctcatctctatggaactttgggtctctgctaggggtc
tgcctaattgcccagatcgttactggattatttctagcaatacactacaccgccgacaca
tctatggccttctcatccgttgcccacatttgccgagatgtaaacaacggctgactgctt
cgcaaccttcatgcaaatggtgcttcatttttcttcatctgcatctacctccacatcgga
cgaggaatgtactatggctccttcctattcaaagagacttgaaatatcggggttattctc
ctatttctggtcatagccacagcattcgtaggctacgtcctcccatggggacaaatgtct
ttctgaggggcaaccgtaatcacaaaccttctctctgccgccccctatattggaaccgaa
cttgttcaatgaatctgaggcggcttttcggtcgacaacgcaactctaacacggtttttc
acatttcacttcatcttaccatttatcattgcaggcgcctctatactccacctcctattc
ttacatcaaacaggatcctccaacccgacaggccttaaccccaacttcgacaagatcccc
ttccacgcctactactcctacaaagacctcttcggtttcgcaattatgcttgctctcctt
gccctcttgtccaccttcgcccccaacctcctgggtgatccagacaactttacacccgcc
aacccactagtcaccccaccacacatcaagccagagtgatacttcttattcgcttatgcc
atccttcgctcaattccaaacaaactgggcggagtcttagctcttttattctctattata
atcctattcctcatgcccttcctccacacctctaaacaacgaaccctcatgttccggcct
ttggcaaaactcttcttttgaacactagtagccaacaccctcattctaacctgagtcggg
ggtcaaccagtagaagacccattcgtcataattggccaactagcctctatc
//
>LC581702
atggcccccgtacttcgcaaaacccatccactagtaaaaattattaataactcatttatc
gacctccccgcaccagttaacctctcatctctatgaaactttgggtctctgctaggggtc
tgcctaattgcccagatcgttactggattatttctagcaatacactacaccgccgacaca
tctatggccttctcatccgttgcccatatctgccgagatgtaaacaacggctgactgctt
cgcaaccttcatgcaaatggtgcttcatttttcttcatctgcatctacctccacatcgga
cgaggaatgtactatggctccttcctattcaaagagacttgaaatatcggggttattctc
ctatttctggtcatagccacagcattcgtaggctacgtcctcccatggggacaaatgtct
ttctgaggggcaaccgtaatcacaaaccttctctctgccgccccctacattggaaccgaa
cttgttcaatgaatctgaggcggcttttcggtcgacaacgcaactctaacacggtttttc
acatttcacttcatcttaccatttatcattgcaggcgcctctatacttcacctcctattc
ttacatcaaacaggatcctccaacccgacaggccttaaccccaacttcgacaagatcccc
ttccacgcctactactcctacaaagacctcttcggtttcgcaattatgcttgctctcctt
gccctcttgtccaccttcgcccccaacctcttgggtgatccagacaactttacacccgcc
aacccactagtcaccccaccacacatcaagccagagtgatacttcttattcgcttatgcc
atccttcgctcaattccaaacaaactgggcggagtcttagctcttttattctctattata
atcctattcctcatgcccttcctccacacctctaaacaacgaacccttatgttccggcct
ttggcaaaactcttcttttgaacactagtagccaacaccctcattctaacctgaatcggg
ggtcaaccagtagaagacccattcgtcataattggccaactagcctctatc
//
>LC581703
atggcccccgtacttcgcaaaacccatccactagtaaaaattattaataactcatttatt
gacctccccgcaccagttaacctctcatctctatggaactttgggtctctgctaggggtc
tgcctaattgcccagatcgttactggattatttctagcaatacactacaccgccgacaca
tctatggccttctcatccattgcccatatttgccgagacgtaaacaacggctgactgctt
cgcaaccttcatgcaaatggtgcctcatttttcttcatctgcatctacctccacatcgga
cgaggagtgtactatggctccttcctatttaaagaaacttggaatatcggtgtcattctc
ctatttctggtcatagccacagcattcgtaggctacgtcctcccatgaggacaaatgtct
ttctgaggggcaactgtaatcacaaaccttctctctgccgccccctacattggaaccgaa
cttgttcaatgaatctgaggcggcttttcggtcgacaacgcaactctgacacggtttttc
acatttcacttcatcttaccatttgtcattgcaggcgcctctatactccaccttctattt
ttacatcagacaggatcctccaacccgacaggccttaaccccaacttcgacaagatcccc
ttccacgcctactactcctacaaagacctcttcggtttcgcaattatgcttgctctactt
gccctcttgtccaccttcgcccccaacctcctaggtgatccagacaactttacacccgcc
aacccactagtcaccccaccacacatcaagccagaatgatacttcttattcgcttacgcc
atccttcgctcaatcccgaacaaactgggtggggtcttagctcttttattctctattatg
atcctattcctcatgccctttctccacacctctaaacaacgaacccttatattccggcct
ctggcaaaactcttcttttgaacactagtagccaacaccctcatcctgacctgaatcgga
ggtcagccagtagaagacccattcgtcataattggccaactagcctctatc
//
>LC581704
atggcccccgtacttcgcaaaacccatccactagtaaaaattattaataactcatttatt
gacctccccgcaccagttaacctctcatctctatggaactttgggtctctgctaggggtc
tgcctaattgcccagatcgttactggattatttctagcaatacactacaccgccgacaca
tctatggccttctcatccattgcccatatttgccgagacgtaaacaacggctgactgctt
cgcaaccttcatgcaaatggtgcctcatttttcttcatctgcatctacctccacatcgga
cgaggaatgtactatggctccttcctatttaaagaaacttggaatatcggtgtcattctc
ctatttctggtcatagccacagcattcgtgggctacgtcctcccatgaggacaaatgtct
ttctgaggagcaactgtaatcacaaaccttctctctgccgccccctacattggaaccgaa
cttgttcaatgaatctgaggcggcttttcggtcgacaacgcaactctgacacggtttttc
acatttcacttcatcttaccatttgtcattgcaggcgcctctatactccaccttctattt
ttacatcagacaggatcctccaacccgacaggccttaaccccaacttcgacaagatcccc
ttccacgcctactactcctacaaagacctcttcggtttcgcagttatgcttgctctactt
gccctcttgtccaccttcgcccccaacctcctaggtgatccagacaactttacacccgcc
aacccactagtcaccccaccacacatcaagccagaatgatacttcttattcgcttacgcc
atccttcgctcaatcccgaacaaactgggtggggtcttagctcttttattctctattatg
atcctattcctcatgccctttctccacacctccaaacaacgaacccttatattccggcct
ctggcaaaactcttcttttgaacactagtagccaacaccctcatcctgacctgaatcgga
ggtcaaccagtagaagacccattcgtcataattggccaactagcctctatc
//
>LC581705
atggcccccgtacttcgcaaaacccatccactagtaaaaattattaataactcatttatt
gacctccccgcaccagttaacctctcatctctatggaactttgggtctctgctaggggtc
tgcctaattgcccagatcgttaccggattatttctagcaatacactacaccgccgacaca
tctatggccttctcatccattgcccatatttgccgagacgtaaacaacggctgactgctt
cgcaaccttcatgcaaatggtgcctcatttttcttcatctgcatctacctccacatcgga
cgaggaatgtactatggctccttcctatttaaagaaacttggaatatcggtgtcattctc
ctatttctggttatagccacagcattcgtgggctacgtcctcccatgaggacaaatgtct
ttctgaggggcaactgtaatcacaaaccttctctctgccgccccctacattggaaccgaa
cttgttcaatgaatctgaggcggcttttcggtcgacaacgcaactctgacacggtttttc
acatttcacttcatcttaccatttgtcattgcaggcgcctctatactccaccttctattt
ttacatcagacaggatcctccaacccgacaggccttaaccccaacttcgacaagatcccc
ttccacgcctactactcctacaaagacctcttcggtttcgcaattatgcttgctctactt
gccctcttgtccaccttcgcccccaacctcctaggtgatccagacaactttacacccgcc
aacccactagtcaccccaccacacatcaagccagaatgatacttcttattcgcttacgcc
atccttcgctcaatcccgaacaaactgggtggggtcttagctcttttattctctattatg
atcctattcctcatgccctttctccacacctccaaacaacgaacccttatattccggcct
ctggcaaaactcttcttttgaacactagtagccaacaccctcatcctgacctgaatcgga
ggtcaaccagtagaagacccattcgtcataattggccaactagcctctatc
//
>LC581706
atggcccccgtacttcgcaaaacccatccactagtaaaaattattaataactcatttatt
gacctccccgcaccagttaacctctcatctctatggaactttgggtctctgctaggggtc
tgcctaattgcccagatcgttactggattatttctagcaatacactacaccgccgacaca
tctatggccttctcatccattgcccatatttgccgagacgtaaacaacggctgactgctt
cgcaaccttcatgcaaatggtgcctcatttttcttcatctgcatctacctccacatcgga
cgaggaatgtactatggctccttcctatttaaagaaacttggaatatcggtgtcattctc
ctatttctggtcatagccacagcattcgtaggctacgtcctcccatgaggacaaatgtct
ttctgaggagcaactgtaatcacaaaccttctctctgccgccccctacattggaaccgaa
cttgttcaatgaatctgaggcggcttttcggtcgacaacgcaactctgacacggtttttc
acatttcacttcatcttaccatttgtcattgcaggcgcctctatactccaccttctattt
ttacatcagacaggatcctccaacccgacaggccttaaccccaacttcgacaagatcccc
ttccacgcctactactcctacaaagacctcttcggtttcgcaattatgcttgctctactt
gccctcttgtccaccttcgcccccaacctcctaggtgatccagacaactttacacccgcc
aacccactagtcaccccaccacacatcaagccagaatgatacttcttattcgcttacgcc
atccttcgctcaatcccaaacaaacttggtggggtcttagctcttttattctctattatg
atcctattcctcatgccctttctccacacctccaaacaacgaacccttatattccggcct
ctggcaaagctcttcttttgaacactagtagccaacaccctcatcctgacctgaatcgga
ggtcaaccagtagaagacccattcgtcataatcggccaactagcctctatc
//
>LC581707
atggcccccgtacttcgcaaaacccatccactagtaaaaattattaataactcatttatt
gacctccccgcaccagttaacctctcatctctatggaactttgggtctctgctaggggtc
tgcctaattgcccagatcgttactggattatttctagcaatacactacaccgccgacaca
tctatggccttctcatccattgcccatatttgccgagacgtaaacaacggctgactgctt
cgcaaccttcatgcaaatggtgcctcatttttcttcatctgcatctacctccacatcgga
cgaggaatgtactatggctccttcctatttaaagaaacttggaatatcggtgtcattctc
ctatttctggtcatagccacagcattcgtaggctacgtcctcccatgaggacaaatgtct
ttctgaggagcaactgtaatcacaaaccttctctctgccgccccctacattggaaccgaa
cttgttcaatgaatctgaggcggcttttcggtcgacaacgcaactctgacacggtttttc
acatttcacttcatcttaccatttgtcattgcaggcgcctctatactccaccttctattt
ttacatcagacaggatcctccaacccgacaggccttaaccccaacttcgacaagatcccc
ttccacgcctactactcctacaaagacctcttcggtttcgcaattatgcttgctctactt
gccctcttgtccaccttcgcccccaacctcctaggtgatccagacaactttacacccgcc
aacccactagtcaccccaccacacatcaagccagaatgatacttcttattcgcttacgcc
atccttcgctcaatcccaaacaaacttggtggggtcttagctcttttattctctattatg
atcctattcctcatgccctttctccacacctccaaacaacgaacccttatattccggcct
ctggcaaagctcttcttttgaacactagtagccaacaccctcatcctgacctgaatcgga
ggtcaaccagtagaagacccattcgtcataatcggccaactagcctctatc
//
>LC581708
atggcccccgtacttcgcaaaacccatccactagtaaaaattattaataactcatttatt
gacctccccgcaccagttaacctctcatctctatggaactttgggtctctgctaggggtc
tgcctaattgcccagatcgttactggattatttctagcaatacactacaccgccgacaca
tctatggccttctcatccattgcccatatttgccgagacgtaaacaacggctgactgctt
cgcaaccttcatgcaaatggtgcctcatttttcttcatctgcatctacctccacatcgga
cgaggaatgtactatggctccttcctatttaaagaaacttggaatatcggtgtcattctc
ctatttctggtcatagccacagcattcgtaggctacgtcctcccatgaggacaaatgtct
ttctgaggagcaactgtaatcacaaaccttctctctgccaccccctacattggaaccgaa
cttgttcaatgaatctgaggcggcttttcggtcgacaacgcaactctgacacggtttttc
acatttcacttcatcttaccatttgtcattgcaggcgcctctatactccaccttctattt
ttacatcagacaggatcctccaacccgacaggccttaaccccaacttcgacaagatcccc
ttccacgcctactactcctacaaagacctcttcggtttcgcagttatgcttgctctactt
gccctcttgtccaccttcgcccccaacctcctaggtgatccagacaactttacacccgcc
aacccactagtcaccccaccacacatcaagccagaatgatacttcttattcgcttacgcc
atccttcgctcaatcccgaacaaactgggtggggtcttagctcttttattctctattatg
atcctattcctcatgccctttctccacacctccaaacaacgaacccttatattccggcct
ctggcaaaactcttcttttgaacactagtagccaacaccctcatcctgacctgaatcgga
ggtcaaccagtagaagacccattcgtcataattggccaactagcctctatc
//
>LC581709
atggcccccgtacttcgcaaaacccatccactagtaaaaattattaataactcatttatt
gacctccccgcaccagttaacctctcatctctatggaactttgggtctctgctgggggtc
tgcctaattgcccagatcgttactggattatttctggcaatacactacaccgccgacaca
tctatggccttctcatccattgcccatatttgccgagacgtaaacaacggctgactactt
cgcaaccttcatgcaaatggtgcctcatttttcttcatctgcatctacctccacatcgga
cgaggaatgtactatggttccttcctatttaaagaaacttgaaatattggtgtcattctc
ctatttctggtcatagccacagcattcgtaggctacgtcctcccatgaggacaaatgtct
ttctgaggggcaactgtaatcacaaaccttctctctgccgccccctacattggaaccgaa
cttgttcaatgaatctgaggcggcttttcggtcgacaacgcaactctgacacggtttttc
acatttcacttcatcttgccatttatcattgcaggcgcctctatacttcaccttctattc
ttacatcagacgggatcctccaacccgacaggccttaaccccaacttcgacaagatcccc
ttccacgcctactactcctacaaagacctcttcggtttcgcaattatgcttgctctactt
gccctcttgtccaccttcgcccccaacctcctaggtgacccagacaactttacacccgct
aacccactagttaccccaccacacatcaagccagagtgatacttcttattcgcttacgcc
atccttcgctcaatcccgaacaaactgggtggggtcttagctcttttattctctattata
atcctattcctcatgccccttctccacacctccaaacaacgaacccttatattccggcct
ctagcaaaactcttcttttgaacactagtagccaacacccttatcctaacctgaatcgga
ggtcaaccagtagaagacccattcgtcataattggccaactagcctctatc
//
>LC581710
atggcccccgtacttcgcaaaacccatccactagtaaaaattattaataactcatttatt
gacctccccgcaccagttaacctctcatctctatggaactttgggtctctgctaggggtc
tgcctaattgcccagatcgttactggattatttctggcaatacactacaccgccgacaca
tctatggccttctcatccattgcccatatttgccgagacgtaaacaacggctgactactt
cgcaaccttcatgcaaatggtgcctcatttttcttcatctgcatctacctccacatcgga
cgaggaatgtactatggttccttcctatttaaagaaacttgaaatattggtgtcattctc
ctatttctggtcatagccacagcattcgtaggctacgtcctcccatgaggacagatgtct
ttctgaggggcaactgtaatcacaaaccttctctctgccgccccctacattggaaccgag
cttgttcaatgaatctgaggcggcttttcggtcgacaacgcaactctgacacggtttttc
acatttcacttcatcttaccatttatcattgcaggcgcctctatacttcaccttctattc
ttacatcagacgggatcctccaacccgacaggccttaaccccaacttcgacaagatcccc
ttccacgcctactactcctacaaagacctcttcggtttcgcaattatgcttgctcttctt
gccctcttgtccaccttcgcccccaacctcctaggtgatccagacaactttacacccgct
aacccactagttaccccaccacacatcaagccagagtgatacttcttattcgcttacgcc
atccttcgctcaatcccgaacaaactgggtggggtcttagctcttttattctctattata
atcctattcctcatgccctttctccacacctccaaacaacgaacccttatattccggcct
ctggcaaaactcttcttttgaacactagtagccaacacccttatcctaacctgaatcgga
ggtcaaccagtagaagacccattcgtcataattggccaactagcctctatc
//
>LC581711
atggcccccgtacttcgcaaaacccatccactagtaaaaattattaataactcatttatt
gatctccccgcaccagttaacctctcgtctctatggaactttgggtctctgctaggggtc
tgcctaattgcccagatcgctactggattatttctagcaatacactacaccgccgacaca
tctatggccttctcatccgttgcccatatttgtcgagatgtaaacaacggctgactgctt
cgcaaccttcatgcaaatggtgcctcatttttcttcatctgcatctacctccacatcgga
cgaggaatgtattatggctccttcctattcaaagagacttgaaatatcggggttattctc
ctatttctggtcatagccacagcattcgtaggctacgtcctcccatggggacaaatgtct
ttctgaggggcaactgtaatcacaaaccttctctctgccgccccctacattggaaccgaa
cttgttcaatgaatctgaggcggcttttcggtcgacaacgcaaccctaacacggtttttc
acatttcacttcatcttaccatttatcattgcaggcgcctctatacttcacctcctattc
ttacatcagacaggatcctccaacccgacaggccttaaccccaacttcgacaagatcccc
ttccacgcctactactcctacaaagatctcttcggtttcgcaattatgcttgctctactt
gccctcttgtccaccttcgcccccaacctcctaggtgacccagacaactttacacccgcc
aacccgctagtcaccccaccacacatcaagccagagtgatacttcttattcgcttatgcc
atccttcgctcaattccaaacaaactgggcggagtcttagctcttttattctctattata
attctattcctcatgcccttcctccacacctctaaacagcgaaccctcatgttccggcct
ctggcaaaactcttcttttgaacactagtagccaacaccctcattctaacctgaatcggg
ggtcagccagtagaagacccattcgtcataattggccaactagcctctatc
//
>LC581712
atggcccccgtacttcgcaaaacccatccactagtaaaaattattaataactcatttatt
gacctccccgcaccagttaacctctcatctctatgaaactttgggtctctgctaggggtc
tgcctaattgcccagatcgttactggattatttctagcaatacactacaccgccgacaca
tctatggccttctcatccattgcccatatttgccgagacgtaaacaacggctgactgctt
cgcaaccttcatgcaaatggtgcctcatttttcttcatctgcatctacctccatatcgga
cgaggaatgtactatggctccttcctatttaaagaaacttggaatatcggcgtcattctc
ctatttctggtcatagccacagcattcgtaggctacgtcctcccatgaggacaaatgtct
ttctgaggagcaactgtaatcacaaaccttctctctgccgccccctacattggaaccgaa
cttgttcaatgaatctgaggcggcttttcggtcgacaacgcaactctgacacggtttttc
acatttcacttcatcttaccatttgtcattgcaggcgcctctatactccaccttctattt
ttacatcagacaggatcctccaacccgacgggccttaaccccaacttcgacaagatcccc
ttccacgcctactactcctacaaagacctcttcggtttcgcaattatgcttgctctactt
gccctcttgtccaccttcgcccccaacctcctaggtgatccagacaactttacacccgcc
aacccactagtcaccccaccacacatcaagccagaatgatacttcttattcgcttacgcc
atccttcgctcaatcccgaacaaactgggtggggtcttagctcttttattctctattatg
atcctattcctcatgccctttctccacacctccaaacaacgaacccttatattccggcct
ctggcaaaactcttcttttgaatactagtagccaacaccctcatcctgacctgaatcgga
ggtcaaccagtagaagacccattcgtcataattggccaactagcctctatc
//
>LC581713
atggcccccgtacttcgcaaaacccatccactagtaaaaattattaataactcatttatt
gacctccccgcaccagttaacctctcatctctatggaactttgggtctctgctaggggtc
tgcctaattgcccagatcgttactggattatttctagcaatacactacaccgccgacaca
tctatggccttctcatccattgcccatatttgccgagacgtaaacaacggctgactgctt
cgcaaccttcatgcaaatggtgcctcatttttcttcatctgcatctacctccacatcgga
cgaggaatgtactatggctccttcctatttaaagaaacttggaatatcggtgtcattctc
ctatttctggtcatagccacagcattcgtaggctacgtcctcccatgaggacaaatgtct
ttctgaggggcaactgtaatcacaaaccttctctctgccgccccctacattggaaccgag
cttgttcaatgaatctgaggcggcttttcggtcgacaacgcaactctgacacggtttttc
acatttcacttcatcttaccatttgtcattgcaggcgcctctatactccaccttctattt
ttacatcagacaggatcctccaacccgacaggccttaaccccaacttcgacaagatcccc
ttccacgcctactactcctacaaagacctcttcggtttcgcaattatgcttgctctactt
gccctcttgtccaccttcgcccccaacctcctaggtgatccagacaactttacacccgcc
aacccactagtcaccccaccacacatcaagccagaatgatacttcttattcgcttacgcc
atccttcgctcaatcccgaacaaactgggtggggtcttagctcttttattctctattatg
atcctattcctcatgccctttctccacacctccaaacaacgaacccttatattccggcct
ctggcaaaactcttcttttgagcactagtagccaacaccctcatcctgacctgaatcgga
ggtcaaccagtagaagacccattcgtcataattggccaactagcctctatc
//
>LC581714
atggcccctgtacttcgcaaaacccacccactagtaaaaattatcaacaattcatttatt
gacctccccgcgccagtcaacctctcatcattatgaaactttggctctctgctggggatc
tgcctaatcgcccaaatcgttactggactattcctagcaatgcactacaccgccgacaca
tctatagccttctcatccgttgcccatatctgccgagacgtaaacaacggatgactgctc
cgcaaccttcatgcaaatggcgcctcatttttcttcatctgcatctatctccacatcgga
cgagggatgtactatggctccttcctgttcaaagagacttgaaatattggtgttattctc
ctattcttggtcatagccacagcattcgtgggctatgttctcccatgagggcaaatgtct
ttctgaggggcaaccgtaattacaaaccttctctccgccgccccctacattggaaccgag
cttgttcagtgaatctgaggcggattttcagtagacaacgcaactctgacacggtttttc
acatttcacttcatcctaccgtttatcattgcaggcgcctctatactccaccttctgttc
ttacatcaaacaggatcctccaacccaacaggccttaatcctaacttcgacaaaatcccc
tttcacgcctattactcctacaaggatcttttcggcttcgcaatcatacttgctttgctt
gccctcctatccaccttcgcccccaacctcctaggtgacccagacaactttacgccagct
aacccattagtcacccccccgcacatcaagccagagtggtactttctattcgcctacgcc
attcttcgctcaatcccaaacaaattgggcggggtcttagctcttttattctctatcata
atcctcttcctcatgcccttcctccacacctccaaacaacgaaccctcatgtttcggccc
attgcaaaactcttcttttgaacactagtagccaacaccctcatcctaacctgaattggg
ggtcagccagtagaagaccctttcgtcataattggccaattagcctctatc
//
>LC581715
atggcccccgtacttcgcaaaacccatccactagtaaaaattattaataactcatttatt
gacctccccgcaccagttaacctctcatctctatgaaactttgggtctctgctaggggtc
tgcctaattgcccagatcgttactggattatttctagcaatacactacaccgccgacaca
tctatggccttctcatccgttgcccatatctgccgagatgtaaacaacggctgactgctt
cgcaaccttcatgcaaatggtgcttcatttttcttcatctgcatctacctccatatcgga
cgaggaatgtactatggctccttcctattcaaagagacttgaaatatcggggttattctc
ctatttctggtcatagccacagcattcgtaggctacgtcctcccatgggggcaaatgtct
ttctgaggggcaaccgtaatcacaaaccttctctctgccgccccctacattggaaccgaa
cttgttcaatgaatctgaggcggcttttcggtcgacaacgcaactctaacacggtttttc
acatttcacttcatcttaccatttatcattgcaggcgcctctatacttcacctcctattc
ttacatcaaacaggatcctccaacccgacaggccttaaccccaacttcgacaagatcccc
ttccacgcctactactcctacaaagacctcttcggtttcgcaattatgcttgctctcctt
gccctcttgtccaccttcgcccccaacctcttgggtgatccagacaactttacacccgcc
aacccactagtcaccccaccacacatcaagccagagtgatacttcttattcgcttatgcc
atccttcgctcaattccaaacaaactgggcggagtcttagctcttttattctctattata
atcctattcctcatgcccttcctccacacctctaaacaacgaacccttatgttccggcct
ttggcaaaactcttcttttgaacactagtagccaacaccctcattctaacctgaatcggg
ggtcaaccagtagaagacccattcgtcataattggccaactagcctctatc
//
>LC581716
atggcccctgtacttcgcaaaacccatccactagtaaaaattatcaacaattcatttatt
gacctccctgcgccagtcaacctctcatcattgtgaaactttggctctctgctgggggtc
tgcctaatcgcccaaatcattactgggctattcctagcaatgcactacaccgccgacaca
tctatagccttctcatccgttgcccatatctgccgagatgtgaacaacggctgactgctc
cgcaatcttcatgcaaatggcgcctcatttttcttcatctgcatctaccttcatatcgga
cgaggaatgtactatggctccttcctgttcaaagaaacttgaaatattggtgttattctt
ctattcttagttatagccacagcattcgtaggttatgttctcccgtgaggacaaatgtct
ttctgaggggcaaccgtaattacaaaccttctctccgccgccccttacattggaaccgaa
cttgttcaatggatctgaggcggattttcagtagacaacgcaactctgacacggtttttc
acatttcacttcatcttaccatttattattgcaggcgcctctatacttcaccttctgttc
ttacatcaaacagggtcctccaacccaacaggtcttaaccccaacttcgacaagatcccc
ttccacgcctattactcctacaaggatcttttcggattcgcaatcatgcttgcccttctt
gccctcctttccaccttcgcccccaacctcttaggtgacccagacaactttacgccagct
aaccccctagtcacccccccgcacattaagccagagtgatactttttatttgcctacgcc
attcttcgctcaatcccaaacaaactgggcggggtcttagctcttttattttctatcata
atcctcttcctcatgcccttcctccatacctccaaacaacgaaccctcatattccggccc
attgcaaaactcttcttttgaacactagtagccaacaccctcatcctaacctgaatcgga
ggtcaaccagtagaagacccattcgttataattggccaactagcctctatc
//
>LC581717
atggcccctgtacttcgcaaaacccatccactagtaaaaattatcaacaattcatttatt
gacctccctgcgccagtcaacctctcatcattgtgaaactttggctctctgctgggggtc
tgcctaatcgcccaaatcattactgggctattcctagcaatgcactacaccgccgacaca
tctatagccttctcatccgttgcccatatctgccgagatgtgaacaacggctgactgctc
cgcaatcttcatgcaaatggcgcctcatttttcttcatctgcatctatcttcatatcgga
cgaggaatgtactatggctccttcctgttcaaagagacttgaaatattggtgttattctt
ctattcttagttatagccacagcattcgtaggttatgttctcccgtgaggacaaatgtct
ttctgaggggcaaccgtaattacaaaccttctctccgccgccccttacattggaaccgaa
cttgttcaatggatctgaggcggattttcagtagacaacgcaactctgacacggtttttc
acatttcacttcatcttaccatttattattgcaggcgcctctatacttcaccttctgttc
ttacatcaaacagggtcctccaacccaacaggtcttaaccccaacttcgacaagatcccc
ttccacgcctattactcctacaaggatcttttcggattcgcaatcatgcttgccctgctt
gccctcctttccaccttcgcccccaacctcttaggtgacccagacaactttacgccagct
aaccccctagtcacccccccgcacattaagccagagtgatactttttatttgcctacgcc
attcttcgctcaatcccaaacaaactggggggggtcttagctcttttattttctatcata
attctcttcctcatgcccttcctccatacctccaaacaacgaaccctcatattccggccc
attgcaaaactcttcttttgaacactagtagccaacaccctcatcctaacctgaatcgga
ggtcaaccagtagaagacccattcgttataattggccaactagcctctatc
//
>LC581718
atggcccccgtacttcgcaaaacccatccactagtaaaaattattaataactcatttatt
gacctccccgcaccagttaacctctcatctctatgaaactttgggtctctgctaggggtc
tgcctaattgcccagatcgttactggattatttctagcaatacactacaccgccgacaca
tctatggccttctcatccgttgcccatatctgccgagatgtaaacaacggctgactgctt
cgcaaccttcatgcaaatggtgcttcatttttcttcatctgcatctacctccacatcgga
cgaggaatgtactatggctccttcctattcaaagagacttgaaatatcggggttattctc
ctatttctggtcatagccacagcattcgtaggctacgtcctcccatggggacaaatgtct
ttctgaggggcaaccgtaatcacaaaccttctctctgccgccccctacattggaaccgaa
cttgttcaatgaatctgaggcggcttttcggtcgacaacgcaactctaacacggtttttc
acatttcacttcatcttaccatttatcattgcaggcgcctctatacttcacctcctattc
ttacatcaaacaggatcctccaacccgacaggccttaaccccaacttcgacaagatcccc
ttccacgcctactactcctacaaagacctcttcggtttcgcaattatgcttgctctcctt
gccctcttgtccaccttcgcccccaacctcttgggtgatccagacaactttacacccgcc
aacccactagtcaccccaccacacatcaagccagagtgatacttcttattcgcttatgcc
atccttcgctcaattccaaacaaactgggcggagtcttagctcttttattctctattata
atcctattcctcatgcccttcctccacacctctaaacaacgaacccttatgttccggcct
ttggcaaaactcttcttttgaacactagtagccaacaccctcattctaacctgaatcggg
ggtcaaccagtagaagacccattcgtcataattggccaactagcctctatc
//
>LC581719
atggcccctgtacttcgcaaaacccatccactagtaaaaattatcaacaattcatttatt
gacctccctgcgccagtcaacctctcatcattgtgaaactttggctctctgctgggggtc
tgcctaatcgcccaaatcattactgggctattcctagcaatgcactacaccgccgacaca
tctatagccttctcatccgttgcccatatctaccgagatgtgaacaacggctgactgctc
cgcaatcttcatgcaaatggcgcctcatttttcttcatctgcatctaccttcatatcgga
cgaggaatgtactatggctccttcctgttcaaagaaacttgaaatattggtgttattctt
ctattcttagttatagccacagcattcgtgggttatgttctcccgtgaggacaaatgtct
ttctgaggggcaaccgtaattacaaaccttctctccgccgccccttacattggaaccgaa
cttgttcaatggatctgaggcggattttcagtagacaacgcaactctgacacggtttttc
acatttcacttcatcttaccatttattattgcaggcgcctctatacttcaccttctgttc
ttacatcaaacagggtcctccaacccaacaggtcttaaccccaacttcgacaagatcccc
ttccacgcctattactcctacaaggatcttttcggattcgcaatcatgcttgccctgctt
gccctcctttccaccttcgcccccaacctcttaggtgacccagacaactttacgccagct
aaccccctagtcacccccccgcacattaagccagagtgatactttttatttgcctacgcc
attcttcgctcaatcccaaacaaactgggcggggtcttagctcttttattttctatcata
atcctcttcctcatgcccttcctccatacctccaaacaacgaaccctcatattccggccc
attgcaaaactcttcttttgaacactagtagccaacaccctcatcctaacctgaatcgga
ggtcaaccagtagaagacccattcgttataattggccaactagcctctatc
//
>LC581720
atggcccctgtacttcgcaaaacccatccactagtaaaaattatcaacaattcatttatt
gacctccctgcgccagtcaacctctcatcattgtgaaactttggctctctgctgggggtc
tgcctaatcgcccaaatcattactgggctattcctagcaatgcactacaccgccgacaca
tctatagccttctcatccgttgcccatatctgccgagatgtgaacaacggctgactgctc
cgcaatcttcatgcaaatggcgcctcatttttcttcatctgcatctaccttcatatcgga
cgaggaatgtactatggctccttcctgttcaaagaaacttgaaatattggtgttattctt
ctattcttagttatagccacagcattcgtgggttatgttctcccgtgaggacaaatgtct
ttctgaggggcaaccgtaattacaaaccttctctccgccgccccttacattggaaccgaa
cttgttcaatggatctgaggcggattttcagtagacaacgcaactctgacacggtttttc
acatttcacttcatcttaccatttattattgcaggcgcctctatacttcaccttctgttc
ttacatcaaacagggtcctccaacccaacaggtcttaaccccaacttcgacaagatcccc
ttccacgcctattactcctacaaggatcttttcggattcgcaatcatgcttgccctgctt
gccctcctttccaccttcgcccccaacctcttaggtgacccagacaactttacgccagct
aaccccctagtcacccccccgcacattaagccagagtgatactttttatttgcctacgcc
attcttcgctcaatcccaaacaaactgggcggggtcttagctcttttattttctatcata
atcctcttcctcatgcccttcctccatacctccaaacaacgaaccctcatattccggccc
attgcaaaactcttcttttgaacactagtagccaacaccctcatcctaacctgaatcgga
ggtcaaccagtagaagacccattcgttataattggccaactagcctctatc
//
>LC581721
atggcccctgtacttcgcaaaacccatccactagtaaaaattatcaacaattcatttatt
gacctccctgcgccagtcaacctctcatcattgtgaaactttggctctctgctgggggtc
tgcctaatcgcccaaatcattactgggctattcctagcaatgcactacaccgccgacaca
tctatagccttctcatccgttgcccatatctgccgagatgtgaacaacggctgactgctc
cgcaatcttcatgcaaatggcgcctcatttttcttcatctgcatctaccttcatatcgga
cgaggaatgtactatggctccttcctgttcaaagaaacttgaaatattggtgttattctt
ctattcttagttatagccacagcattcgtgggttatgttctcccgtgaggacaaatgtct
ttctgaggggcaaccgtaattacaaaccttctctccgccgccccttacattggaaccgaa
cttgttcaatggatctgaggcggattttcagtagacaacgcaactctgacacggtttttc
acatttcacttcatcttaccatttattattgcaggcgcctctatacttcaccttctgttc
ttacatcaaacagggtcctccaacccaacaggtcttaaccccaacttcgacaagatcccc
ttccacgcctattactcctacaaggatcttttcggattcgcaatcatgcttgccctgctt
gccctcctttccaccttcgcccccaacctcttaggtgacccagacaactttacgccagct
aaccccctagtcacccccccgcacattaagccagagtgatactttttatttgcctacgcc
attcttcgctcaatcccaaacaaactgggcggggtcttagctcttttattttctatcata
atcctcttcctcatgcccttcctccatacctccaaacaacgaaccctcatattccggccc
attgcaaaactcttcttttgaacactagtagccaacaccctcatcctaacctgaatcgga
ggtcaaccagtagaagacccattcgttataattggccaactagcctctatc
//
>LC581722
atggcccccgtacttcgcaaaacccatccactagtaaaaattattaataactcatttatt
gacctccccgcaccagttaacctctcatctctatggaactttgggtctctgctaggggtc
tgcctaattgcccagatcgttactggattatttctagcaatacactacaccgccgacaca
tctatggccttctcatccattgcccatatttgccgagacgtaaacaacggctgactgctt
cgcaaccttcatgcaaatggtgcctcatttttcttcatctgcatctacctccacatcgga
cgaggagtgtactatggctccttcctatttaaagaaacttggaatatcggtgtcattctc
ctatttctggtcatagccacagcattcgtaggctacgtcctcccatgaggacaaatgtct
ttctgaggggcaactgtaatcacaaaccttctctctgccgccccctacattggaaccgaa
cttgttcaatgaatctgaggcggcttttcggtcgacaacgcaactctgacacggtttttc
acatttcacttcatcttaccatttgtcattgcaggcgcctctatactccaccttctattt
ttacatcagacagggtcctccaacccgacaggccttaaccccaacttcgacaagatcccc
ttccacgcctactactcctacaaagacctcttcggtttcgcaattatgcttgctctactt
gccctcttgtccaccttcgcccccaacctcctaggtgatccagacaactttacacccgcc
aacccactagtcaccccaccacacatcaagccagaatgatacttcttattcgcttacgcc
atccttcgctcaatcccgaacaaactgggtggggttttagctcttttattctctattatg
atcctattcctcatgccctttctccacacctccaaacaacgaacccttatattccggcct
ctggcaaaactcttcttttgaacactagtagccaacaccctcatcctgacctgaatcgga
ggtcaaccagtagaagacccgttcgtcataattggccaactagcctctatc
//
>LC581723
atggcccccgtacttcgcaaaacccacccactagtaaaaattattaataactcatttatt
gacctccccgcaccagttaacctctcatctctatggaactttgggtctctgctaggggtc
tgcctaattgcccagatcgttactggattatttctagcaatacactacaccgccgacaca
tctatggccttctcatccgttgcccacatttgccgagatgtaaacaacggctgactgctt
cgcaaccttcatgcaaatggtgcttcatttttcttcatctgcatctacctccacatcgga
cgaggaatgtactatggctccttcctattcaaagagacttgaaatatcggggttattctc
ctatttctggtcatagccacagcattcgtaggctacgtcctcccatggggacaaatgtct
ttctgaggggcaaccgtaatcacaaaccttctctctgccgccccctatattggaaccgaa
cttgttcaatgaatctgaggcggcttttcggtcgacaacgcaactctaacacggtttttc
acatttcacttcatcttaccatttatcattgcaggcgcctctatactccacctcctattc
ttacatcaaacaggatcctccaacccgacaggccttaaccccaacttcgacaagatcccc
ttccacgcctactactcctacaaagacctcttcggtttcgcaattatgcttgctctcctt
gccctcttgtccaccttcgcccccaacctcctgggtgatccagacaactttacacccgcc
aacccactagtcaccccaccacacatcaagccagagtgatacttcttattcgcttatgcc
atccttcgctcaattccaaacaaactgggcggagtcttagctcttttattctctattata
atcctattcctcatgcccttcctccacacctctaaacaacgaaccctcatgttccggcct
ttggcaaaactcttcttttgaacactagtagccaacaccctcattctaacctgaatcggg
ggtcaaccagtagaagacccattcgtcataattggccaactagcctctatc
//
>LC581724
atggcccccgtacttcgcaaaacccacccactagtaaaaattattaataactcatttatt
gacctccccgcaccagttaacctctcatctctatggaactttgggtctctgctaggggtc
tgcctaattgcccagatcgttactggattatttctagcaatacactacaccgccgacaca
tctatggccttctcatccgttgcccacatttgccgagatgtaaacaacggctgactgctt
cgcaaccttcatgcaaatggtgcttcatttttcttcatctgcatctacctccacatcgga
cgaggaatgtactatggctccttcctattcaaagagacttgaaatatcggggttattctc
ctatttctggtcatagccacagcattcgtaggctacgtcctcccatggggacaaatgtct
ttctgaggggcaaccgtaatcacaaaccttctctctgccgccccctatattggaaccgaa
cttgttcaatgaatctgaggcggcttttcggtcgacaacgcaactctaacacggtttttc
acatttcacttcatcttaccatttatcattgcaggcgcctctatactccacctcctattc
ttacatcaaacaggatcctccaacccgacaggccttaaccccaacttcgacaagatcccc
ttccacgcctactactcctacaaagacctcttcggtttcgcaattatgcttgctctcctt
gccctcttgtccaccttcgcccccaacctcctgggtgatccagacaactttacacccgcc
aacccactagtcaccccaccacacatcaagccagagtgatacttcttattcgcttatgcc
atccttcgctcaattccaaacaaactgggcggagtcttagctcttttattctctattata
atcctattcctcatgcccttcctccacacctctaaacaacgaaccctcatgttccggcct
ttggcaaaactcttcttttgaacactagtagccaacaccctcattctaacctgaatcggg
ggtcaaccagtagaagacccattcgtcataattggccaactagcctctatc
//
>LC581725
atggcccccgtacttcgcaaaacccatccactagtaaaaattattaataactcatttatt
gacctccccgcaccagttaacctctcatctctatggaactttgggtctctgctaggggtc
tgcctaattgcccagatcgttactggattatttctagcaatacactacaccgccgacaca
tctatggccttctcatccattgcccatatttgccgagacgtaaacaacggctgactgctt
cgcaaccttcatgcaaatggtgcctcatttttcttcatctgcatctacctccacatcgga
cgaggaatgtactatggctccttcctatttaaagaaacttggaatatcggtgtcattctc
ctatttctggtcatagccacagcattcgtaggctacgtcctcccatgaggacaaatgtct
ttctgaggagcaactgtaatcacaaaccttctctctgccgccccctacattggaaccgaa
cttgttcaatgaatctgaggcggcttttcggtcgacaacgcaactctgacacggtttttc
acatttcacttcatcttaccatttgtcattgcaggcgcctctatactccaccttctattt
ttacatcagacaggatcctcaaacccgacaggccttaaccccaacttcgacaagatcccc
ttccacgcctactactcctacaaagacctcttcggtttcgcaattatgcttgctctactt
gccctcttgtccaccttcgcccccaacctcctaggtgatccagacaactttacacccgcc
aacccactagtcaccccaccacacatcaagccagaatgatacttcttattcgcttacgcc
atccttcgctcaatcccgaacaaactgggtggggtcttagctcttttattctctattatg
atcctattcctcatgccctttctccacacctccaaacaacgaacccttatattccggcct
ctggcaaaactcttcttttgaacactagtagccaacaccctcatcctgacctgaatcgga
ggtcaaccagtagaagacccattcgtcataattggccaactagcctctatc
//
>LC581726
atggcccccgtacttcgcaaaacccatccactagtaaaaattattaataactcatttatt
gacctccccgcaccagttaacctctcatctctatggaactttgggtctctgctaggagtc
tgcctaattgcccagatcgttactggattatttctagcaatacactacaccgccgacaca
tctatggccttctcatccattgcccatatttgccgagacgtaaacaacggctgactgctt
cgcaaccttcatgcaaatggtgcctcatttttcttcatctgcatttacctccacatcgga
cgaggaatgtactatggctccttcctatttaaagaaacttggaatatcggtgtcattctc
ctatttctggtcatagccacagcattcgtaggctacgtcctcccatgaggacaaatgtct
ttctgaggggcaactgtaatcacaaaccttctctctgccgccccctacattggaaccgaa
cttgttcaatgaatctgaggcggcttttcggtcgacaacgcaactctgacacggtttttc
acatttcacttcatcttaccatttgtcattgcaggcgcctctatactccaccttctattt
ttacatcagacaggatcctccaacccgacaggccttaaccccaacttcgacaagatcccc
ttccacgcctactactcctacaaagacctcttcggtttcgcaattatgcttgctctactt
gccctcttgtccaccttcgcccccaacctcctaggtgatccagacaactttacacccgcc
aacccactagtcaccccaccacacatcaagccagaatgatacttcttattcgcttacgcc
atccttcgctcaatcccgaacaaactgggtggggtcttagctcttttattctctattatg
atcctattcctcatgccctttctccacacctccaaacaacgaacccttatattccggcct
ctggcaaaactcttcttttgaacactagtagccaacaccctcatcctgacctgaatcgga
ggtcaaccagtagaagacccattcgtcataattggccaactagcctctatc
//
>LC581727
atggcccccgtacttcgcaaaacccatccactagtaaaaattattaataactcatttatc
gacctccccgcaccagttaacctctcatctctctgaaactttgggtctctgctaggggtc
tgcctaattgcccagatcgttactggattatttctagcaatacactacaccgccgacaca
tctatggccttctcatccgttgcccatatctgccgagatgtaaacaacggctgactgctt
cgcaaccttcatgcaaatggtgcttcatttttcttcatctgcatctacctccacatcgga
cgaggaatgtactatggctccttcctattcaaagagacttgaaatatcggggttattctc
ctatttctggtcatagccacagcattcgtaggctacgtcctcccatggggacaaatgtct
ttctgaggggcaaccgtaatcacaaaccttctctctgccgccccctacattggaaccgaa
cttgttcaatgaatctgaggcggcttttcggtcgacaacgcaactctaacacggtttttc
acatttcacttcatcttaccatttatcattgcaggcgcctctatacttcacctcctattc
ttacatcaaacaggatcctccaacccgacaggccttaaccccaacttcgacaagatcccc
ttccacgcctactactcctacaaagacctcttcggtttcgcaattatgcttgctctcctt
gccctcttgtccaccttcgcccccaacctcttgggtgatccagacaactttacacccgcc
aacccactagtcaccccaccacacatcaagccagagtgatacttcttattcgcttatgcc
atccttcgctcaattccaaacaaactgggcggagtcttagctcttttattctctattata
atcctattcctcatgcccttcctccacacctctaaacaacgaacccttatgttccggcct
ttggcaaaactcttcttttgaacactagtagccaacaccctcattctaacctgaatcggg
ggtcaaccagtagaagacccattcgtcataattggccaactagcctctatc
//
>LC581728
atggcccccgtacttcgcaaaacccacccactagtaaaaattattaataactcatttatt
gacctccccgcaccagttaacctctcatctctatggaactttgggtctctgctaggggtc
tgcctaattgcccagatcgttactggattatttctagcaatacactacaccgccgacaca
tctatggccttctcatccgttgcccacatttgccgagatgtaaacaacggctgactgctt
cgcaaccttcatgcaaatggtgcttcatttttcttcatctgcatctacctccacatcgga
cgaggaatgtactatggctccttcctattcaaagagacttgaaatatcggggttattctc
ctatttctggtcatagccacagcattcgtaggctacgtcctcccatggggacaaatgtct
ttctgaggggcaaccgtaatcacaaaccttctctctgccgccccctatattggaaccgaa
cttgttcaatgaatctgaggcggcttttcggtcgacaacgcaactctaacacggtttttc
acatttcacttcatcttaccatttattattgcaggcgcctctatactccacctcctattc
ttacatcaaacaggatcctccaacccgacaggccttaaccccaacttcgacaagatcccc
ttccacgcctactactcctacaaagacctcttcggtttcgcaattatgcttgctctcctt
gccctcttgtccaccttcgcccccaacctcctgggtgatccagacaactttacacccgcc
aacccactagtcaccccaccacacatcaagccagagtgatacttcttattcgcttatgcc
atccttcgctcaattccaaacaaactgggcggagtcttagctcttttattctctattata
atcctattcctcatgcccttcctccacacctctaaacaacgaaccctcatgttccggcct
ttggcaaaactcttcttttgaacactagtagccaacaccctcattctaacctgaatcggg
ggtcaaccagtagaagacccattcgtcataattggccaactagcctctatc
//
>LC581729
atggcccccgtacttcgcaaaacccatccactagtaaaaattattaataactcatttatc
gacctccccgcaccagttaacctctcatctctatgaaactttgggtctctgctaggggtc
tgcctaattgcccagatcgttactggattatttctagcaatacactacaccgccgacaca
tctatggccttctcatccgttgcccatatctgccgagatgtaaacaacggctgactgctt
cgcaaccttcatgcaaatggtgcttcatttttcttcatctgcatctacctccacatcgga
cgaggaatgtactatggctccttcctattcaaagagacttgaaatatcggggttattctc
ctatttctggtcatagccacagcattcgtaggctacgtcctcccatggggacaaatgtct
ttctgaggggcaaccgtaatcacaaaccttctctctgccgccccctacattggaaccgaa
cttgttcaatgaatctgaggcggcttttcggtcgacaacgcaactctaacacggtttttc
acatttcacttcatcttaccatttatcattgcaggcgcctctatacttcacctcctattc
ttacatcaaacaggatcctccaacccgacaggccttaaccccaacttcgacaagatcccc
ttccacgcctactactcctacaaagacctcttcggtttcgcaattatgcttgctctcctt
gccctcttgtccaccttcgcccccaacctcttgggtgatccagacaactttacacccgcc
aacccactagtcaccccaccacacatcaagccagagtgatacttcttattcgcttatgcc
atccttcgctcaattccaaacaaactgggcggagtcttagctcttttattctctattata
atcctattcctcatgcccttcctccacacctctaaacaacgaacccttatgttccggcct
ttggcaaaactcttcttttgaacactagtagccaacaccctcattctaacctgaatcggg
ggtcaaccagtagaagacccattcgtcataattggccaactagcctctatc
//
>LC581730
atggcccccgtacttcgcaaaacccatccactagtaaaaattattaataactcatttatc
gacctccccgcaccagttaacctctcatctctatgaaactttgggtctctgctaggggtc
tgcctaattgcccagatcgttactggattatttctagcaatacactacaccgccgacaca
tctatggccttctcatccgttgcccatatctgccgagatgtaaacaacggctgactgctt
cgcaaccttcatgcaaatggtgcttcatttttcttcacctgcatctacctccacatcgga
cgaggaatgtactatggctccttcctattcaaagagacttgaaatatcggggttattctc
ctatttctggtcatagccacagcattcgtaggctacgtcctcccatggggacaaatgtct
ttctgaggggcaaccgtaatcacaaaccttctctctgccgccccctacattggaaccgaa
cttgttcaatgaatctgaggcggcttttcggtcgacaacgcaactctaacacggtttttc
acatttcacttcatcttaccatttatcattgcaggcgcctctatacttcacctcctattc
ttacatcaaacaggatcctccaacccgacaggccttaaccccaacttcgacaagatcccc
ttccacgcctactactcctacaaagacctcttcggtttcgcaattatgcttgctctcctt
gccctcttgtccaccttcgcccccaacctcttgggtgatccagacaactttacacccgcc
aacccactagtcaccccaccacacatcaagccagagtgatacttcttattcgcttatgcc
atccttcgctcaattccaaacaaactgggcggagtcttagctcttttattctctattata
atcctattcctcatgcccttcctccacacctctaaacaacgaacccttatgttccggcct
ttggcaaaactcttcttttgaacactagtagccaacaccctcattctaacctgaatcggg
ggtcaaccagtagaagacccattcgtcataattggccaactagcctctatc
//
>LC581731
atggcccccgtacttcgcaaaacccatccactagtaaaaattattaataactcatttatt
gacctccccgcaccagttaacctctcatctctatggaactttgggtctctgctaggggtc
tgcctaattgcccagatcgttactggattatttctagcaatacactacaccgccgacaca
tctatggccttctcatccattgcccatatttgccgagacgtaaacaacggctgactgctt
cgcaaccttcatgcaaatggtgcctcatttttcttcatctgcatctacctccacatcgga
cgaggaatgtactatggctccttcctatttaaagaaacttggaatatcggtgtcattctc
ctatttctggtcatagccacagcattcgtaggctacgtcctcccatgaggacaaatgtct
ttctgaggggcaactgtaatcacaaaccttctctctgccgccccctacattggaaccgaa
cttgttcaatgaatctgaggcggcttttcggtcgacaacgcaactctgacacggtttttc
acatttcacttcatcttaccatttgtcattgcaggcgcctctatactccaccttctattt
ttacatcagacaggatcctccaacccgacaggccttaaccccaacttcgacaagatcccc
ttccacgcctactactcctacaaagacctcttcggtttcgcaattatgcttgctctactt
gccctcttatccaccttcgcccccaacctcctaggtgatccagacaactttacacccgcc
aacccactagtcaccccaccacacatcaagccagaatgatacttcttattcgcttacgcc
atccttcgctcaatcccgaacaaactgggtggggtcttagctcttttattctctattatg
atcctattcctcatgccctttctccacacctccaaacaacgaacccttatattccggcct
ctggcaaaactcttcttttgaacactagtagccaacaccctcatcctgacctgaatcgga
ggtcaaccagtagaagacccattcgtcataattggccaactagcctctatc
//
>LC581732
atggcccccgtacttcgcaaaacccatccactagtaaaaattattaataactcatttatt
gacctccccgcaccagttaacctctcatctctatggaactttgggtctctgctaggggtc
tgcctaattgcccagatcgttactggattatttctggcaatacactacaccgccgacaca
tctatggccttctcatccattgcccatatttgccgagacgtaaacaacggctgactgctt
cgcaaccttcatgcaaatggtgcctcatttttcttcatctgcatctacctccacatcgga
cgaggaatgtactatggctccttcctatttaaagaaacttgaaatattggtgtcattctc
ctatttctggtcatagccacagcattcgtaggctacgtcctcccatgaggacaaatgtct
ttctgaggggcaactgtaatcacaaaccttctctctgccgccccctacattggaaccgaa
cttgttcaatgaatctgaggcggcttttcggtcgacaacgcaactctgacacggtttttc
acatttcacttcatcttaccatttatcattgcaggcgcctctatacttcaccttctattc
ttacatcagacgggatcctccaacccgacaggccttaaccccaacttcgacaagatcccc
ttccacgcctactactcctacaaagacctcttcggtttcgcaattatgcttgctctactt
gccctcttgtccactttcgcccccaacctcctaggtgatccagacaactttacacccgct
aacccactagttaccccaccacacatcaagccagagtgatacttcttattcgcttacgcc
atccttcgctcaatcccgaacaaactgggtggagtcttagctcttttattctctattata
atcctattcctcatgccctttctccacacctccaaacaacgaacccttatattccggcct
ctggcaaaactcttcttttgaacactagtagccaacacccttatcctaacctgaatcgga
ggtcaaccagtagaagacccattcgtcataattggccaactagcctctatc
//
>LC581733
atggcccccgtacttcgcaaaacccatccactagtaaaaattattaataactcatttatt
gacctccccgcaccagttaacctctcatctctatggaactttgggtctctgctaggggtc
tgcctaattgcccagatcgttactggattatttctggcaatacactacaccgccgacaca
tctatggccttctcatccattgcccatatttgccgagacgtaaacaacggctgactgctt
cgcaaccttcatgcaaatggtgcctcatttttcttcatctgcatctacctccacatcgga
cgaggaatgtactatggctccttcctatttaaagaaacttgaaatattggtgtcattctc
ctatttctggtcatagccacagcattcgtaggctacgtcctcccatgaggacaaatgtct
ttctgaggggcaactgtaatcacaaaccttctctctgccgccccctacattggaaccgaa
cttgttcaatgaatctgaggcggcttttcggtcgacaacgcaactctgacacggtttttc
acatttcacttcatcttaccatttatcattgcaggcgcctctatacttcaccttctattc
ttacatcagacgggatcctccaacccgacaggccttaaccccaacttcgacaagatcccc
ttccacgcctactactcctacaaagacctcttcggtttcgcaattatgcttgctctactt
gccctcttgtccaccttcgcccccaacctcctaggtgatccagacaactttacacccgct
aacccactagttaccccaccacacatcaagccagagtgatacttcttattcgcttacgcc
atccttcgctcaatcccgaacaagctgggtggagtcttagctcttttattctctattata
atcctattcctcatgccctttctccacacctccaaacaacgaacccttatattccggcct
ctggcaaaactcttcttttgaacactagtagccaacacccttatcctaacctgaatcgga
ggtcaaccagtagaagacccattcgtcataattggccaactagcctctatc
//
>LC581734
atggcccctgtacttcgcaaaacccatccactagtaaaaattatcaacaattcatttatt
gacctccctgcgccagtcaacctctcatcattgtgaaactttggctctctgctgggggtc
tgcctaatcgcccaaatcattactgggctattcctagcaatgcactacaccgccgacaca
tctatagccttctcatccgttgcccatatctgccgagatgtgaacaacggctgactgctc
cgcaatcttcatgcaaatggcgcctcatttttcttcatctgcatctaccttcatatcgga
cgaggagtgtactatggctccttcctgttcaaagaaacttgaaatattggtgttattctt
ctattcttagttatagccacagcattcgtaggttatgttctcccgtgaggacaaatgtct
ttctgaggggcaaccgtaattacaaaccttctctccgccgccccttacattggaaccgaa
cttgttcaatggatctgaggcggattttcagtagacaacgcaactctgacacggtttttc
acatttcacttcatcttaccatttattattgcaggcgcctctatacttcaccttctgttc
ttacatcaaacagggtcctccaacccaacaggtcttaaccccaacctcgacaagatcccc
ttccacgcctattactcctacaaggatcttttcggattcgcaatcatgcttgccctgctt
gccctcctttccaccttcgcccccaacctcttaggtgacccagacaactttacgccagct
aaccccctagtcacccccccgcacattaagccagagtgatactttttatttgcctacgcc
attcttcgctcaatcccaaacaaactgggcggggtcttagctcttttattttctatcata
atcctcttcctcatgcccttcctccatacctccaaacagcgaaccctcatattccggccc
attgcaaaactcttcttttgaacactagtagccaacaccctcatcctaacctgaatcgga
ggtcaaccagtagaagacccattcgttataattggccaactagcctctatc
//
>LC581735
atggcccccgtacttcgcaaaacccatccactagtaaaaattattaataactcatttatt
gacctccccgcaccagttaacctctcatctctatggaactttgggtctctgctaggggtc
tgcctaattgcccagatcgttactggattatttctggcaatacactacaccgccgacaca
tctatggccttctcatccattgcccatatttgccgagacgtaaacaacggctgactgctt
cgcaaccttcatgcaaatggtgcctcatttttcttcatctgcatctacctccacatcgga
cgaggagtgtactatggctccttcctatttaaagaaacttgaaatattggtgtcattctc
ctatttctggtcatagccacagcattcgtaggctacgtcctcccatgaggacaaatgtct
ttctgaggggcaactgtaatcacaaaccttctctctgccgccccctacattggagccgaa
cttgttcaatgaatctgaggcggcttttcggtcgacaacgcaactctgacacggtttttc
acatttcacttcatcttaccatttatcattgcaggcgcctctatacttcaccttctattc
ttacatcagacgggatcctccaacccgacaggccttaaccccaacttcgacaagatcccc
ttccacgcctactactcctacaaagacctcttcggtttcgcaattatgcttgctctactt
gccctcttgtccaccttcgcccccaacctcctaggtgatccagacaactttacacccgct
aacccactagttaccccaccacacatcaagccagagtgatacttcttattcgcttacgcc
atccttcgctcaatcccgaacaaactgggtggagtcttagctcttttattctctattata
atcctattcctcatgccctttctccacacctccaaacaacgaacccttatattccggcct
ctggcaaaactcttcttttgaacactagtagccaacacccttatcctaacctgaatcgga
ggtcaaccagtagaagacccattcgtcataattggccaactagcctctatc
//
>LC581736
atggcccctgtacttcgcaaaacccatccactagtaaaaattatcaacaattcatttatt
gacctccctgcgccagtcaacctctcatcattgtgaaactttggctctctgctgggggtc
tgcctaatcgcccaaatcattactgggctattcctagcaatgcactacaccgccgacaca
tctatagccttctcatccgttgcccatatctgccgagatgtgaacaacggctgactgctc
cgcaatcttcatgcaaatggcgcctcatttttcttcatctgcatctaccttcatatcgga
cgaggggtgtactatggctccttcctgttcaaagaaacttgaaatgttggtgttattctt
ctattcttagttatagccacagcattcgtaggttatgttctcccgtgaggacaaatgtct
ttctgaggggcaaccgtaattacaaaccttctctccgccgccccttacattggaaccgaa
cttgttcaatggatctgaggcggattttcagtagacaacgcaactctgacacggtttttc
acatttcacttcatcttaccatttattattgcaggcgcctctatacttcaccttctgttc
ttacatcaaacagggtcctccaacccaacaggtcttaaccccaacttcgacaagatcccc
ttccacgcctattactcctacaaggatcttttcggattcgcaatcatgcttgccctgctt
gccctcctttccaccttcgcccccaacctcttaggtgacccagacaactttacgccagct
aaccccctagtcacccccccgcacattaagccagagtgatactttttatttgcctacgcc
attcttcgctcaatcccaaacaaactggggggggtcttagctcttttattttctatcata
atcctcttcctcatgcccttcctccatacctccaaacaacgaaccctcatattccggccc
attgcaaaactcttcttttgaacactagtagccaacaccctcatcctaacctgaatcgga
ggtcaaccagtagaagacccattcgttataattggccaactagcctctatc
//
>LC581737
atggcccccgtacttcgcaaaacccatccactagtaaaaattattaataactcatttatt
gacctccccgcaccagttaacctctcatctctatggaactttgggtctctgctaggggtc
tgcctaattgcccagatcgttactggattatttctagcaatacactacaccgccgacaca
tctatggccttctcatccgttgcccatatttgccgagatgtaaacaacggctgactgctt
cgcaaccttcatgcaaatggtgcttcatttttcttcatctgcatctacctccacatcgga
cgaggaatgtactatggctccttcctattcaaagagacttgaaatatcggggttattctc
ctatttctggtcatagccacagcattcgtaggctacgtcctcccatggggacaaatgtct
ttctgaggggcaaccgtaatcacaaaccttctctctgccgccccctacattggaaccgaa
cttgttcaatgaatctgaggcggcttttcggtcgacaacgcaactctaacacggtttttc
acatttcacttcatcttaccatttatcattgcaggcgcctctatacttcacctcctattc
ttacatcaaacaggatcctccaacccgacaggccttaaccccaacttcgacaagatcccc
ttccacgcctactactcctacaaagacctcttcggtttcgcaattatgcttgctctcctt
gccctcttgtccaccttcgcccccaacctcctgggtgatccagacaactttacacccgcc
aacccactagtcaccccaccacacatcaagccagagtgatacttcttattcgcttatgcc
atccttcgctcaattccaaacaaactgggcggagtcttagctcttttattctctattata
atcctattcctcatgcccttcctccacacctctaaacaacgaaccctcatgttccggcct
ttggcaaaactcttcttttgaacactagtagccaacaccctcattctaacctgaatcggg
ggtcaaccagtagaagacccattcgtcataattggccaactagcctctatc
//
>LC581738
atggcccccgtacttcgcaaaacccatccactagtaaaaattattaataactcatttatt
gacctccccacaccagttaacctctcatctctatggaactttgggtctctgctaggggtc
tgcctaattgcccagatcgttactggattatttctagcaatacactacaccgccgacaca
tctatggccttctcatccattgcccatatttgccgagacgtaaacaacggctgactgctt
cgcaaccttcatgcaaatggtgcctcatttttcttcatctgcatctacctccacatcgga
cgaggaatgtactatggctccttcctatttaaagaaacttggaatatcggtgtcattctc
ctatttctggtcatagccacagcattcgtaggctacgtcctcccatggggacaaatgtct
ttctgaggggcaactgtaatcacaaaccttctctctgccgccccctacattggaaccgaa
cttgttcaatgaatctgaggcggcttttcggtcgacaacgcaactctgacacggtttttc
acatttcacttcatcttaccatttgtcattgcaggcgcctctatactccaccttctattt
ttacatcagacaggatcctccaacccgacaggccttaaccccaacttcgacaagatcccc
ttccacgcctactactcctacaaagacctcttcggtttcgcaattatgcttgctctactt
gccctcttgtccaccttcgcccccaacctcctaggtgatccagacaactttacacccgcc
aatccactagtcaccccaccacacatcaagccagaatgatacttcttattcgcttacgcc
atccttcgctcaatcccgaacaaacttggtggggtcttagctcttttattctctattata
atcctattcctcatgccctttctccacacctccaaacaacgaacccttatattccggcct
ctggcaaaactcttcttttgaacactagtagccaacaccctcatcctgacctgaatcgga
ggtcaaccagtagaagacccattcgtcataattggccaactagcctctatc
//
>LC581739
atggcccctgtacttcgcaaaacccatccactagtaaaaattatcaacaattcatttatt
gacctccctgcgccagtcaacctctcatcattgtgaaactttggctctctgctgggggtc
tgcctaatcgcccaaatcattactgggctattcctagcaatgcactacaccgccgacaca
tctatagccttctcatccgttgcccatatctgccgagatgtgaacaacggctgactgctc
cgcaatcttcatgcaaatggcgcctcatttttcttcatctgcatctaccttcatatcgga
cgaggaatgtactatggctccttcctgttcaaagagacttgaaatattggtgttattctt
ctattcttagttatagccacagcattcgtaggttatgttctcccgtgaggacaaatgtct
ttctgaggggcaaccgtaattacaaaccttctctccgccgccccttacattggaaccgaa
cttgttcaatggatctgaggcggattttcagtagacaacgcaactctgacacggtttttc
acatttcacttcatcttaccatttattattgcaggcgcctctatacttcaccttctgttc
ttacatcaaacagggtcctccaacccaacaggtcttaaccccaacttcgacaagatcccc
ttccacgcctattactcctacaaggatcttttcggattcgcaatcatgcttgccctgctt
gccctcctttccaccttcgcccccaacctcttaggtgacccagacaactttacgccagct
aaccccctagtcacccccccgcacattaagccagagtgatactttttatttgcctacgcc
attcttcgctcaatcccaaacaaactgggcggggtcttagctcttttattttctatcata
atcctcttcctcatgcccttcctccacacctccaaacaacgaaccctcatattccggccc
attgcaaaactcttcttttgaacactagtagccaacaccctcatcctaacctgaatcgga
ggtcaaccagtagaagacccattcgttataattggccaactagcctctatc
//
>LC581740
atggcccctgtacttcgtaaaacccatccactagtaaaaattatcaacaattcatttatt
gacctccctgcgccagttaacctctcgtcattatgaaactttggctctctgctaggggtc
tgcctaattgcccaaatcgttactgggttattcctagcaatacactacaccgctgacaca
tctatggccttctcatccgttgcccatatctgccgagatgtaaacaacggctgactgctc
cgcaatctccatgcaaatggtgcctcatttttcttcatctgcatctaccttcacatcggc
cgaggaatgtactatggctctttcctgttcaaggagacttgaaatattggtgttattctc
ctatttttagtcatagccacagcattcgtaggctatgttctcccatggggacaaatatct
ttctgaggggcaaccgtaattacaaaccttctctccgccgccccctacattggaaccgaa
cttgttcaatgaatctgaggcgggttttcagtagacaacgcaactctaacacggtttttc
acatttcactttatcctcccattcatcattgcaggcgcctctatacttcaccttctgttc
ttacatcaaacaggatcctccaacccaacaggccttaaccccaacttcgacaagatcccc
ttccacgcctattactcctacaaggatcttttcggcttcgcagtcatgcttgccctgctt
gccctcctatccaccttcgcccccaacctcttaggtgatccagacaactttacgccagcc
aacccattagttacccctccacacatcaaaccagagtgatactttttattcgcttacgcc
attcttcgctcaatcccaaacaaattgggtggggtcttagctcttttattctctatcata
atcctcttcctcatgcccttcctccacacctccaaacaacgaaccctcatgttccgaccc
ctagcaaaactctttttttgaacactcgtagccaacactctcatcctaacctgaatcggg
ggtcaaccagtagaagacccattcgttataattggtcaattagcctctatc
//
>LC581741
atggcccccgtacttcgcaaaacccatccactagtaaaaattattaataactcatttatt
gacctccccgcaccagttaacctctcatctctatgaaactttgggtctctgctaggggtc
tgcctaattgcccagatcgttactggattatttctagcaatacactacaccgccgacaca
tctatggccttctcatccgttgcccatatctgccgagatgtaaacaacggctgactgctt
cgcaaccttcatgcaaatggtgcttcatttttcttcatctgcatctacctccacatcgga
cgaggaatgtactatggctccttcctattcaaagagacttgaaatatcggggttattctc
ctatttctggtcatagccacagcattcgtaggctacgtcctcccatggggacaaatgtct
ttctgaggggcaaccgtaatcacaaaccttctctctgccgccccctacattggaaccgaa
cttgttcaatgaatctgaggcggcttttcggtcgacaacgcaactctaacacggtttttc
acatttcacttcatcttaccatttatcattgcaggcgcctctatacttcacctcctattc
ttacatcaaacaggatcctccaacccgacaggccttaaccccaacttcgacaagatcccc
ttccacgcctactactcctacaaagacctcttcggtttcgcaattatgcttgctctcctt
gccctcttgtccaccttcgcccccaacctcttgggtgatccagacaactttacacccgcc
aacccactagtcaccccaccacacatcaagccagagtgatacttcttattcgcttatgcc
atccttcgctcaattccaaacaaactgggcggagtcttagctcttttattctctattata
atcctattcctcatgcccttcctccacacctctaaacaacgaacccttatgttccggcct
ttggcaaaactcttcttttgaacactagtagccaacaccctcattctaacctgaatcggg
ggtcaaccagtagaagacccattcgtcataattggccaactagcctctatc
//
>LC581742
atggcccccgtacttcgcaaaacccatccactagtaaaaattattaataactcatttatt
gacctccccgcaccagttaacctctcatctctatgaaactttgggtctctgctaggggtc
tgcctaattgcccagatcgttactggattatttctagcaatacactacaccgccgacaca
tctatggccttctcatccgttgcccatatctgccgagatgtaaacaacggctgactgctt
cgcaaccttcatgcaaatggtgcttcatttttcttcatctgcatctacctccacatcgga
cgaggaatgtactatggctccttcctattcaaagagacttgaaatatcggggttattctc
ctatttctggtcatagccacagcattcgtaggctacgtcctcccatgggggcaaatgtct
ttctgaggggcaaccgtaatcacaaaccttctctctgccgccccctacattggaaccgaa
cttgttcaatgaatctgaggcggcttttcggtcgacaacgcaactctaacacggtttttc
acatttcacttcatcttaccatttatcattgcaggcgcctctatacttcacctcctattc
ttacatcaaacaggatcctccaacccgacaggccttaaccccaacttcgacaagatcccc
ttccacgcctactactcctacaaagacctcttcggtttcgcaattatgcttgctctcctt
gccctcttgtccaccttcgcccccaacctcttgggtgatccagacaactttacacccgcc
aacccactagtcaccccaccacacatcaagccagagtgatacttcttattcgcttatgcc
atccttcgctcaattccaaacaaactgggcggagtcttagctcttttattctctattata
atcctattcctcatgcccttcctccacacctctaaacaacgaacccttatgttccggcct
ttggcaaaactcttcttttgaacactagtagccaacaccctcattctaacctgaatcggg
ggtcaaccagtagaagacccattcgtcataattggccaactagcctctatc
//
>LC581743
atggcccccgtacttcgcaaaacccacccactagtaaaaattattaataactcatttatt
gacctccccgcaccagttaacctctcatctctatggaactttgggtctctgctaggggtc
tgcctaattgcccagatcgttactggattatttctagcaatacactacaccgccgacaca
tctatggccttctcatccgttgcccacatttgccgagatgtaaacaacggctgactgcta
cgcaaccttcatgcaaatggtgcttcatttttcttcatctgcatctacctccacatcgga
cgaggaatgtactatggctccttcctattcaaagagacttgaaatatcggggttattctc
ctatttctggtcatagccacagcattcgtaggctacgtcctcccatggggacaaatgtct
ttctgaggggcaaccgtaatcacaaaccttctctctgccgccccctatattggaaccgaa
cttgttcaatgaatctgaggcggcttttcggtcgacaacgcaactctaacacggtttttc
acatttcacttcatcttaccatttatcattgcaggcgcctctatacttcacctcctattc
ttacatcaaacaggatcctccaacccgacaggccttaaccccaacttcgacaagatcccc
ttccacgcctactactcctacaaagacctcttcggtttcgcaattatacttgctctcctt
gccctcttgtccaccttcgcccccaacctcctgggtgatccagacaactttacacccgcc
aacccactagtcaccccaccacacatcaagccagagtgatacttcttattcgcttatgcc
atccttcgctcaattccaaacaaactgggcggagtcttagctcttttattctctattata
atcctattcctcatgcccttcctccacacctctaaacaacgaaccctcatgttccggcct
ttggcaaaactcttcttttgaacactagtagccaacaccctcattctaacctgaatcggg
ggtcaaccagtagaagacccattcgtcataattggccaactagcctctatc
//
>LC581744
atggcccctgtacttcgcaaaacccatccactagtaaaaattatcaacaattcatttatt
gacctccctgcgccagtcaacctctcatcattgtgaaactttggctctctgctgggggtc
tgcctaatcgcccaaatcattactgggctattcctagcaatgcactacaccgccgacaca
tctatagccttctcatccgttgcccatatctgccgagatgtgaacaacggctgactgctc
cgcaatcttcatgcaaatggcgcctcatttttcttcatctgcatctaccttcatatcgga
cgaggaatgtactatggctccttcctgttcaaagaaacttgaaatattggtgttattctc
ctattcttagttatagccacagcattcgtaggttatgttctcccgtgaggacaaatgtct
ttctgaggggcaaccgtaattacaaaccttctctccgccgccccttacattggaaccgaa
cttgttcaatggatctgaggcggattttcagtagacaacgcaactctgacacggtttttc
acatttcacttcatcttaccatttattattgcaggcgcctctatacttcaccttctgttc
ttacatcaaacagggtcctccaacccaacaggtcttaaccccaacttcgacaagatcccc
ttccacgcctattactcctacaaggatcttttcggattcgcaatcatgcttgccctgctt
gccctcctttccaccttcgcccccaacctcttaggtgacccagacaactttacgccagct
aaccccctagtcacccccccgcacattaagccagagtgatactttttatttgcctacgcc
attcttcgctcaatcccaaacaaactgggcggggtcttggctcttttattttctatcata
atcctcttcctcatgcccttcctccatacctccaaacaacgaaccctcatattccggccc
attgcaaaactcttcttttgaacactagtagccaacaccctcatcctaacctgaatcgga
ggtcaaccagtagaagacccattcgttataattggccaactagcctctatc
//
>LC581745
atggcccccgtacttcgcaaaacccatccactagtaaaaattattaataactcatttatt
gacctccccgcaccaattaacctctcatctctatggaactttgggtctctgctaggggtc
tgcctaattgcccagatcgttactggattatttctagcaatacactacaccgccgacaca
tctatggccttctcatccgttgcccacatttgccgagatgtaaacaacggctgactgctt
cgcaaccttcatgcaaatggtgcttcatttttcttcatctgcatctacctccacatcgga
cgaggaatgtactatggctccttcctatttaaagagacttgaaatatcggggttattctc
ctatttctggtcatagccacagcattcgtaggctacgtcctcccatggggacaaatgtct
ttctgaggggcaaccgtaatcacaaaccttctctctgccgccccctatattggaaccgaa
cttgttcaatgaatctgaggcggcttttcggtcgacaacgcaactctaacacggtttttc
acatttcacttcatcttaccatttatcattgcaggcgcctctatacttcacctcctattc
ttacatcaaacaggatcctccaacccgacaggccttaaccccaacttcgacaagatcccc
ttccacgcctactactcctacaaagacctcttcggtttcgcagttatacttgctctcctt
gccctcttggccaccttcgcccccaacctcctgggtgatccagacaactttacacccgcc
aacccactagtcaccccaccacacatcaagccagagtgatacttcttatttgcttatgcc
atccttcgctcaattccaaacaaactgggcggagtcttagctcttttattctctattata
atcctattcctcatgcctttcctccacacctctaaacaacgaacccttatgttccgacct
ttggcaaaactcttcttttgaacactagtagccaacaccctcattctaacctgaatcggg
ggtcaaccagtagaagacccattcgtcataattggccaactagcctctatc
//
>LC581746
atggcccctgtacttcgtaaaacccatccactagtaaaaattatcaacaattcatttatt
gacctccctgcgccagttaacctctcgtcattatgaaactttggctctctgctgggggtc
tgcctaattgcccaaatcgttactgggttattcctagcaatacactacaccgccgacaca
tctatggccttctcatccgttgcccatatctgccgagatgtaaacaacggctgactgctc
cgcaatctccatgcaaatggtgcctcatttttcttcatctgcatctaccttcacatcggc
cgaggaatgtactatggctctttcctgttcaaggagacttgaaatattggtgttattctc
ctatttttagtcatagccacagcattcgtaggctatgttctcccatgggggcaaatatct
ttctgaggggcaaccgtaattacaaaccttctctccgccgccccctacattggaaccgaa
cttgttcaatgaatctgaggcggattttcagtagacaacgcaactctaacacggtttttc
acatttcactttatcctaccattcatcattgcaggcgcctctatacttcaccttctgttc
ttacatcaaacaggatcctccaacccaacaggtcttaaccccaacttcgacaagatcccc
ttccacgcctattactcctacaaggatcttttcggcttcgcagtcatgcttgccctactt
gccctcctatccaccttcgcccccaacctcttaggtgacccagacaactttacgccagcc
aacccattagttacccctccacacatcaaaccagagtgatactttttattcgcttacgcc
attcttcgctcaatcccaaacaaattgggcggggtcttagctcttttattctctatcata
atcctcttcctcatgcccttcctccacacctccaaacaacgaaccctcatgttccgaccc
ctagcaaaactctttttttgaacactcgtagccaacactctcatcctaacctgaatcggg
ggtcaaccagtagaagacccattcgttataattggtcaattagcctctatc
//
>LC581747
atggcccccgtacttcgcaaaacccatccactagtaaaaattattaataactcatttatt
gacctccccgcaccagttaacctctcatctctatgaaactttgggtctctgctaggggtc
tgcctaattgcccagatcgttactggattatttctagcaatacactacaccgccgacaca
tctatggccttctcatccgttgcccatatctgccgagatgtaaacaacggctgactgctt
cgtaaccttcatgcaaatggtgcttcatttttcttcatctgcatctacctccacatcgga
cgaggaatgtactatggctccttcctattcaaagagacttgaaatatcggggttattctc
ctatttctggtcatagccacagcattcgtaggctacgtcctcccatggggacaaatgtct
ttctgaggggcaaccgtaatcacaaaccttctctctgccgccccctacattggaaccgaa
cttgttcaatgaatctgaggcggcttttcggtcgacaacgcaactctaacacggtttttc
acatttcacttcatcttaccatttatcattgcaggcgcctctatacttcacctcctattc
ttacatcaaacagggtcctccaacccgacaggccttaaccccaacttcgacaagatcccc
ttccacgcctactactcctacaaagacctcttcggtttcgcaattatgcttgctctcctt
gccctcttgtccaccttcgcccccaacctcttgggtgatccagacaactttacacccgcc
aacccactagtcaccccaccacacatcaagccagagtgatacttcttattcgcttatgcc
atccttcgctcaattccaaacaaactgggcggagtcttagctcttttattctctattata
atcctattcctcatgcccttcctccacacctctaaacaacgaacccttatgttccggcct
ttggcaaaactcttcttttgaacactagtagccaacaccctcattctaacctgaatcggg
ggtcaaccagtagaagacccattcgtcataattggccaactagcctctatc
//
>LC581748
atggcccccgtacttcgcaaaacccatccactagtaaaaattattaataactcatttatt
gacctccccgcaccaattaacctctcatctctatggaactttgggtctctgctaggggtc
tgcctaattgcccagatcgttactggattatttctagcaatacactacaccgccgacaca
tctatggccttctcatccgttgcccacatttgccgagatgtaaacaacggctgactgctt
cgcaaccttcatgcaaatggtgcttcatttttcttcatctgcatctacctccacatcgga
cgaggaatgtactatggctccttcctatttaaagagacttgaaatatcggggttattctc
ctatttctggtcatagccacagcattcgtaggctacgtcctcccatggggacaaatgtct
ttctgaggggcaaccgtaatcacaaaccttctctctgccgccccctatattggaaccgaa
cttgttcaatgaatctgaggcggcttttcggtcgacaacgcaactctaacacggtttttc
acatttcacttcatcttaccatttatcattgcaggcgcctctatacttcacctcctattc
ttacatcaaacaggatcctccaacccgacaggccttaaccccaacttcgacaagatcccc
ttccacgcctactactcctacaaagacctcttcggtttcgcagttatacttgctctcctt
gccctcttggccaccttcgcccccaacctcctgggtgatccagacaactttacacccgcc
aacccactagtcaccccaccacacatcaagccagagtgatacttcttatttgcttatgcc
atccttcgctcaattccaaacaaactgggcggagtcttagctcttttattctctattata
atcctattcctcatgcctttcctccacacctctaaacaacgaacccttatgttccgacct
ttggcaaaactcttcttttgaacactagtagccaacaccctcattctaacctgaatcggg
ggtcaaccagtagaagacccattcgtcataattggccaactagcctctatc
//
>LC581749
atggcccccgtacttcgcaaaacccatccactagtaaaaattattaataactcatttatt
gacctccccgcaccagttaacctctcatctctatgaaactttgggtctctgctaggggtc
tgcctaattgcccagatcgttactggattatttctagcaatacactacaccgccgacaca
tctatggccttctcatccgttgcccatatctgccgagatgtaaacaacggctgactgctt
cgcaaccttcatgcaaatggtgcttcatttttcttcatctgcatctacctccacatcgga
cgaggagtgtactatggctccttcctattcaaagagacttgaaatatcggggttattctc
ctatttctggtcatagccacagcattcgtaggctacgtcctcccatggggacaaatgtct
ttctgaggggcaaccgtaatcacaaaccttctctctgccgccccctacattggaaccgaa
cttgttcaatgaatctgaggcggcttttcggtcgacaacgcaactctaacacggtttttc
acatttcacttcatcttaccatttatcattgcaggcgcctctatacttcacctcctattc
ttacatcaaacaggatcctccaacccgacaggccttaaccccaacttcgacaagatcccc
ttccacgcctactactcctacaaagacctcttcggtttcgcaattatgcttgctctcctt
gccctcttgtccaccttcgcccccaacctcttgggtgatccagacaactttacacccgcc
aacccactagtcaccccaccacacatcaagccagagtgatacttcttattcgcttatgcc
atccttcgctcaattccaaacaaactgggcggagtcttagctcttttattctctattata
atcctattcctcatgcccttcctccacacctctaaacaacgaacccttatgttccggcct
ttggcaaaactcttcttttgaacactagtagccaacaccctcattctaacctgaatcggg
ggtcaaccagtagaagacccattcgtcataattggccaactagcctctatc
//
>LC581750
atggcccctgtacttcgtaaaacccatccactagtaaaaattatcaacaattcatttatt
gacctccctgcgccagttaacctctcgtcattatgaaactttggctctctgctaggggtc
tgcctaattgcccaaatcgttactgggttattcttagcaatacactacaccgccgacaca
tctatggccttctcatccgttgcccatatctgccgagatgtaaacaacggctgactgctc
cgcaatctccatgcaaatggtgcctcatttttcttcatctgcatctaccttcacatcggc
cgaggaatgtactatggctctttcctgttcaaggagacttgaaatatcggtgttattctc
ctatttttagtcatagccacagcattcgtaggctatgttctcccatgagggcaaatatct
ttctgaggggcaaccgtaattacaaaccttctctccgccgccccctacattggaaccgaa
cttgttcaatgaatctgaggcggattttcagtagacaacgcaactctaacacggtttttc
acatttcactttatcctaccattcatcattgcaggcgcctctatacttcaccttctgttc
ttacatcaaacaggatcctccaacccaacaggtcttaaccccaacttcgacaagatcccc
ttccacgcctattactcctacaaggatcttttcggcttcgcagtcatgcttgccctgctt
gccctcctatccaccttcgcccccaacctcttaggtgacccagacaactttacgccagcc
aacccattagttacccctccacacatcaaaccagagtgatactttttattcgcttacgcc
attcttcgctcaatcccaaacaaattgggtggggtcttagctcttttattctctatcata
atcctcttcctcatgcccttcctccacacctccaaacaacgaacccttatgttccgaccc
ctagcaaaactctttttttgaacactcgtagccaacactctcatcctaacctgaatcggg
ggtcaaccagtagaagacccattcgttataattggtcaattagcctctatc
//
>LC581751
atggcccccgtacttcgtaaaacccatccactagtaaaaattatcaacaattcatttatt
gacctccctgcgccagttaacctctcgtcattatgaaactttggctctctgctaggggtc
tgcctaattgcccaaatcgttactgggttattcctagcaatacactacaccgccgacaca
tctatggccttctcatccgttgcccatatctgccgagatgtaaacaacggctgactgctc
cgcaatctccatgcaaatggtgcctcatttttcttcatctgcatctaccttcacatcggc
cgaggaatgtactatggctctttcctgttcaaggagacttgaaatattggtgttattctc
ctatttttagtcatagccacagcattcgtaggctatgttctcccatgggggcaaatatct
ttctgaggggcaaccgtaattacaaaccttctctccgccgccccctacattggaaccgaa
cttgttcaatgaatctgaggcggattttcagtggacaacgcaactctaacacggtttttc
acatttcactttatcctaccattcatcattgcaggcgcctctatacttcaccttctgttc
ttacatcaaacaggatcctccaacccaacaggtcttaaccccaacttcgacaagatcccc
ttccacgcctattactcctacaaggatcttttcggcttcgcagtcatgcttgctctgctt
gccctcctatccaccttcgcccccaacctcttaggtgacccagacaactttacgccagcc
aacccattagttacccctccacacatcaaaccagagtgatactttttattcgcttacgcc
attcttcgctcaatcccaaacaaattgggcggggtcttagctcttttattctctatcata
atcctcttcctaatgcccttcctccacacctccaaacaacgaaccctcatgttccgaccc
ctagcaaaactctttttttgaacactcgtagccaacactctcatcctaacctgaatcggg
ggtcaaccagtagaagacccattcgttataattggtcaattagcctctatc
//
>LC581752
atggcccctgtacttcgcaaaacccatccactagtaaaaattatcaacaattcatttatt
gacctccctgcgccagtcaacctctcatcattgtgaaactttggctctctgctgggggtc
tgcctaatcgcccaaatcattactgggctattcctagcaatgcactacaccgccgacaca
tctatagccttctcatccgttgcccatatctgccgagatgtgaacaacggctgactgctc
cgcaatcttcatgcaaatggcgcctcatttttcttcatctgcatctaccttcatatcgga
cgagggatgtactatggctccttcctgttcaaagaaacttgaaatattggtgttattctt
ctattcttagttatagccacagcattcgtaggttatgttctcccgtgaggacaaatgtct
ttctgaggggcaaccgtaattacaaaccttctctccgccgccccttacattggaaccgaa
cttgttcaatggatctgaggcggattttcagtagacaacgcaactctgacacggtttttc
acatttcacttcatcttaccatttattattgcaggcgcctctatacttcaccttctgttc
ttacatcaaacagggtcctccaacccaacaggtcttaaccccaacttcgacaagatcccc
ttccacgcctattactcctacaaggatcttttcggattcgcaatcatgcttgccctgctt
gccctcctttccaccttcgcccccaacctcttaggtgacccagacaactttacgccagct
aaccccctagtcacccccccgcacattaagccagagtgatactttttatttgcctacgcc
attcttcgctcaatcccaaacaaactggggggggtcttagctcttttattttctatcata
atcctcttcctcatgcccttcctccatacctccaaacaacgaaccctcatattccggccc
attgcaaaactcttcttttgaacactagtagccaacaccctcatcctaacctgaatcgga
ggtcaaccagtagaagacccattcgttataattggccaactagcctctatc
//
>LC581753
atggcccccgtacttcgtaaaacccatccactagtaaaaattatcaacaattcatttatt
gacctccctgcaccagttaacctctcgtcattatgaaactttggctctctgctaggggtc
tgcctaattgcccaaatcgttactgggttattcctagcaatacactacaccgccgacaca
tctatggccttctcatccgttgcccatatctgccgagatgtaaacaacggctgactgctc
cgcaatctccatgcaaatggtgcctcatttttcttcatctgcatctaccttcacatcggc
cgaggaatgtactatggctctttcctgttcaaggagacttgaaatattggtgttattctc
ctatttttagtcatagccacagcattcgtaggctatgttctcccatgggggcaaatatct
ttctgaggggcaaccgtaattacaaaccttctctccgccgccccctacattggaaccgaa
cttgttcaatgaatctgaggcggattttcagtagacaacgcaactctaacacggtttttc
acatttcactttatcttaccattcatcattgcaggcgcctctatacttcaccttctgttc
ttacatcaaacaggatcctccaacccaacaggtcttaaccccaacttcgacaagatcccc
ttccacgcctattactcctacaaggatcttttcggcttcgcagtcatgcttgccctgctt
gccctcctatccaccttcgcccccaacctcttaggtgacccagacaactttacaccggcc
aacccattagttacccctccacacatcaaaccagaatgatactttttattcgcttacgcc
attcttcgctcaatcccaaacaaattgggtggggtcttagctcttttattctctatcata
atcctcttcctcatgcccttcctccacacctccaaacaacgaaccctcatgttccgaccc
ctagcaaaactctttttttgaacactcgtagccaacactctcatcctaacctgaatcggg
ggtcaaccagtagaagacccattcgttataattggtcaattagcctctatc
//
>LC581754
atggcccctgtacttcgcaaaacccatccactagtaaaaattatcaacaattcatttatt
gacctccctgcgccagtcaacctctcatcattgtgaaactttggctctctgctgggggtc
tgcctaatcgcccaaatcgttactgggctattcctagcaatgcactacaccgccgacaca
tctatagccttctcatccgttgcccatatctgccgagatgtgaacaacggctgactgctc
cgcaatcttcatgcaaatggcgcctcatttttcttcatctgcatctatcttcatatcgga
cgaggaatgtactatggctccttcctgttcaaagagacttgaaatattggtgttattctt
ctattcttagttatagccacagcattcgtaggttatgttctcccgtgaggacaaatgtct
ttctgaggggcaaccgtaattacaaaccttctctccgctgccccttacattggaaccgaa
cttgttcaatggatctgaggcggattttcagtagacaacgcgactctgacacggtttttc
acatttcacttcatcttaccatttattattgcaggcgcctctatacttcaccttctgttc
ttacatcaaacagggtcctccaacccaacaggtcttaaccccaacttcgacaagatcccc
ttccacgcctattactcctacaaggatcttttcggattcgcaatcatgcttgccctgctt
gccctcctttccaccttcgcccccaacctcttaggtgacccagacaactttacgccagct
aaccccctagtcacccccccgcacattaagccagagtgatactttttatttgcctacgcc
attcttcgctcaatcccaaacaaactgggcggggtcttagctcttttattttctatcata
atcctcttcctcatgcccttcctccatacctccaaacaacgaaccctcatattccggccc
attgcaaaactcttcttttgaacactagtagccaacaccctcatcctaacctgaatcgga
ggtcaaccagtagaagacccattcgttataattggccaactagcctctatc
//
>LC581755
atggcccctgtacttcgcaaaacccatccactagtaaaaattatcaacaattcatttatt
gacctccctgcgccagtcaacctctcatcattgtgaaactttggctctctgctgggggtc
tgcctaatcgcccaaatcattactgggctattcctagcaatgcactacaccgccgacaca
tctatagccttctcatccgttgcccatatctgccgagatgtgaacaatggctgactgctc
cgcaatcttcatgcaaatggcgcctcatttttcttcatctgcatctaccttcatatcgga
cgaggagtgtactatggctccttcctgttcaaagagacttgaaatattggtgttattctt
ctattcttagttatagccacagcattcgtaggttatgtcctcccgtgaggacaaatgtct
ttctgaggggcaaccgtaattacaaaccttctctccgccgccccttacattggaaccgaa
cttgttcaatggatctgaggcggattttcagtagacaacgcaactctgacacggtttttc
acatttcacttcatcttaccatttattattgcaggcgcctctatacttcaccttctgttc
ttacatcaaacagggtcctccaacccaacaggtcttaaccccaacttcgacaagatcccc
ttccacgcctattactcctacaaggatcttttcggattcgcaatcatgcttgccctgctt
gccctcctttccaccttcgcccccaacctcttaggtgacccagacaactttacgccagct
aaccccctagtcacccccccgcacattaagccagagtgatactttttatttgcctacgcc
attcttcgctcaatcccaaacaaactgggcggggtcttagctcttttattttctatcata
atcctcttcctcatgcccttcctccatacctccaaacaacgaaccctcatattccggccc
attgcaaaactcttcttttgaacactagtagccaacaccctcatcctaacctgaatcgga
ggtcaaccagtagaagacccattcgttataattggccaactagcctctatc
//
>LC581756
atggcccccgtacttcgtaaaactcacccgctagtaaaaatcattaataactcatttatt
gacctccctacaccagttaacctttcatcattatgaaactttgggtctctgctgggagtc
tgcctaattgcccaaatcgttactgggctattcttagcaatacactacaccgccgacaca
tccatagccttctcatccgttgcccatatctgccgagatgtaaacaacggctggctgctt
cgcaaccttcatgcaaatggcgcctcattcttcttcatctgcatctacctccacatcgga
cggggtatatactatggctccttcttattcaaagaaacttgaaatattggtgtcattctc
ctatttctggtcatagctacagcattcgtgggctacgtccttccatggggacaaatatct
ttctggggggcaactgttattacaaaccttctttccgctgccccctatatcggaactgaa
cttgttcagtgaatctgaggggggttttcagtagacaacgcaactctaacacgatttttt
acatttcactttatcctgccgtttattattgcaggcgcttccatgcttcaccttctattt
ttacatcaaacagggtcctctaacccaacaggccttaaccccaactttgacaagatcccc
ttccacgcctattactcctacaaagatctcttcggcttcgcaattatgcttgccctactt
gccttactatccactttcgcccccaacctcttaggtgacccagacaacttcacaccagct
aaccccttggtcaccccaccacacatcaagccagaatgatacttcttgttcgcctatgcc
attcttcgctcaattccgaataaattaggcggggtcctagcccttctattctccattata
atcctcttcctcatgccctttcttcacacctccaaacaacgaaccctcatgttccggccc
ctggcaaagctattcttctggacactagtagctaacaccctaatcctaacttgaattggg
gggcaaccagtagaggaccccttcgtcatgatcggtcaactggcttctatc
//
>LC581757
atggcccccgtacttcgcaaaacccatccactagtaaaaattattaataactcatttatt
gacctccccgcaccagttaacctctcatctctatgaaactttgggtctctgctaggggtc
tgcctaattgcccagatcgttactggattatttctagcaatacactacaccgccgacaca
tctatggccttctcatccgttgcccatatctgccgagatgtaaacaacggctgactgctt
cgcaaccttcatgcaaatggtgcttcatttttcttcatctgcatctacctccacatcgga
cgaggaatgtactatggctccttcctattcaaagagacttgaaatatcggggttattctc
ctatttctggtcatagccacagcattcgtaggctacgtcctcccatgggggcaaatgtct
ttctgaggggcaaccgtaatcacaaaccttctctctgccgccccctacattggaaccgaa
cttgttcaatgaatctgaggcggcttttcggtcgacaacgcaactctaacacggtttttc
acatttcacttcatcttaccatttatcattgcaggcgcctctatacttcacctcctattc
ttacatcaaacaggatcctccaacccgacaggccttaaccccaacttcgacaagatcccc
ttccacgcctactactcctacaaagacctcttcggtttcgcaattatgcttgctctcctt
gccctcttgtccaccttcgcccccaacctcttgggtgatccagacaactttacacccgcc
aacccactagtcaccccaccacacatcaagccagagtgatacttcttattcgcttatgcc
atccttcgctcaattccaaacaaactgggcggagtcttagctcttttattctctattata
atcctattcctcatgcccttcctccacacctctaaacaacgaacccttatgttccggcct
ttggcaaaactcttcttttgaacactagtagccaacaccctcattctaacctgaatcggg
ggtcaaccagtagaagacccattcgtcataattggccaactagcctctatc
//
